# Supplementary material for: Species-Wide Phylogenomics of the Staphylococcus aureus Agr Operon Revealed Convergent Evolution of Frameshift Mutations
Source: Microbiol Spectr. 2022 Jan 19;10(1):e01334-21. doi: 10.1128/spectrum.01334-21 (PMC8768832; doi:10.1128/spectrum.01334-21)
Supplement: SUPPLEMENTAL FILE 1 — Supplemental material. Download SPECTRUM01334-21_Supp_2_seq9.xlsx, XLSX file, 2.5 MB [file spectrum01334-21_supp_2_seq9.xlsx]

## Sheet: TableS3
DATASET S1: 40,980 S. aureus genomes used in this analysis. Each row represents one S. aureus genome except for genomes where more than one frameshift mutation was found, in which case there will be one row per frameshift. In rows where the column “Number of frameshift mutations” is “unknown”, the in-silico PCR step run by AgrVATE did not extract an intact agr operon. Rows where the frameshift in…
Accession	Sequence Type	Clonal Complex	BioProject	BioSample	agr group	Number of frameshift mutations	agrA type	Frameshift position	Frameshift type	Effect of frameshift	Nucleotide change	Aminoacid change	Gene
ERX015888	1	CC1	PRJEB2478	SAMEA698362	gp3	0	agrA-K	NA	NA	NA	NA	NA	NA
ERX047894	1	CC1	PRJEB2737	SAMEA1094524	gp3	0	agrA-K	NA	NA	NA	NA	NA	NA
ERX062277	1	CC1	PRJEB2655	SAMEA1033496	gp3	0	Other	NA	NA	NA	NA	NA	NA
ERX062278	1	CC1	PRJEB2655	SAMEA1033369	gp3	0	agrA-K	NA	NA	NA	NA	NA	NA
ERX062281	1	CC1	PRJEB2655	SAMEA1033395	gp3	1	agrA-K	NA	NA	NA	NA	NA	NA
ERX062298	1	CC1	PRJEB2655	SAMEA1033408	gp3	0	agrA-K	NA	NA	NA	NA	NA	NA
ERX062304	1	CC1	PRJEB2655	SAMEA1033425	gp3	0	agrA-K	NA	NA	NA	NA	NA	NA
ERX062377	1	CC1	PRJEB2655	SAMEA1033471	gp3	0	agrA-K	NA	NA	NA	NA	NA	NA
ERX062426	1	CC1	PRJEB2655	SAMEA1033299	gp3	0	agrA-K	NA	NA	NA	NA	NA	NA
ERX062429	1	CC1	PRJEB2655	SAMEA1033367	gp3	0	agrA-K	NA	NA	NA	NA	NA	NA
ERX062436	1	CC1	PRJEB2655	SAMEA1033323	gp3	0	Other	NA	NA	NA	NA	NA	NA
ERX063166	1	CC1	PRJEB2737	SAMEA1094524	gp3	0	agrA-K	NA	NA	NA	NA	NA	NA
ERX080833	1	CC1	PRJEB2912	SAMEA1466722	gp3	0	agrA-K	NA	NA	NA	NA	NA	NA
ERX080834	1	CC1	PRJEB2912	SAMEA1466719	gp3	0	agrA-K	NA	NA	NA	NA	NA	NA
ERX085478	1	CC1	PRJEB2858	SAMEA1317985	gp3	0	agrA-K	NA	NA	NA	NA	NA	NA
ERX085486	1	CC1	PRJEB2858	SAMEA1317976	gp3	0	agrA-K	NA	NA	NA	NA	NA	NA
ERX085490	1	CC1	PRJEB2858	SAMEA1317992	gp3	0	agrA-K	NA	NA	NA	NA	NA	NA
ERX085491	1	CC1	PRJEB2858	SAMEA1317998	gp3	0	agrA-K	NA	NA	NA	NA	NA	NA
ERX085494	1	CC1	PRJEB2858	SAMEA1317991	gp3	0	agrA-K	NA	NA	NA	NA	NA	NA
ERX086971	1	CC1	PRJEB2755	SAMEA1317156	gp3	0	agrA-K	NA	NA	NA	NA	NA	NA
ERX086998	1	CC1	PRJEB2755	SAMEA1317094	gp3	0	agrA-K	NA	NA	NA	NA	NA	NA
ERX087010	1	CC1	PRJEB2755	SAMEA1317164	gp3	0	agrA-K	NA	NA	NA	NA	NA	NA
ERX087015	1	CC1	PRJEB2755	SAMEA1317104	gp3	0	agrA-K	NA	NA	NA	NA	NA	NA
ERX087089	1	CC1	PRJEB2755	SAMEA1317159	gp3	0	agrA-K	NA	NA	NA	NA	NA	NA
ERX087097	1	CC1	PRJEB2755	SAMEA1317118	gp3	0	agrA-K	NA	NA	NA	NA	NA	NA
ERX087105	1	CC1	PRJEB2755	SAMEA1317221	gp3	0	agrA-K	NA	NA	NA	NA	NA	NA
ERX088502	1	CC1	PRJEB2756	SAMEA1317392	gp3	0	agrA-K	NA	NA	NA	NA	NA	NA
ERX088547	1	CC1	PRJEB2756	SAMEA1317313	gp3	0	agrA-K	NA	NA	NA	NA	NA	NA
ERX092298	1	CC1	PRJEB2755	SAMEA1464130	gp3	0	agrA-K	NA	NA	NA	NA	NA	NA
ERX092303	1	CC1	PRJEB2755	SAMEA1464133	gp3	0	agrA-K	NA	NA	NA	NA	NA	NA
ERX092312	1	CC1	PRJEB2755	SAMEA1464143	gp3	0	agrA-K	NA	NA	NA	NA	NA	NA
ERX092314	1	CC1	PRJEB2755	SAMEA1464124	gp3	0	agrA-K	NA	NA	NA	NA	NA	NA
ERX092343	1	CC1	PRJEB2755	SAMEA1464122	gp3	0	agrA-K	NA	NA	NA	NA	NA	NA
ERX094639	1	CC1	PRJEB2756	SAMEA1464707	gp3	0	agrA-K	NA	NA	NA	NA	NA	NA
ERX094729	1	CC1	PRJEB2756	SAMEA1464588	gp3	0	agrA-K	NA	NA	NA	NA	NA	NA
ERX094730	1	CC1	PRJEB2756	SAMEA1464531	gp3	0	agrA-K	NA	NA	NA	NA	NA	NA
ERX094876	1	CC1	PRJEB2756	SAMEA1464506	gp3	0	NA	NA	NA	NA	NA	NA	NA
ERX095274	1	CC1	PRJEB2561	SAMEA1462678	gp3	0	agrA-K	NA	NA	NA	NA	NA	NA
ERX1027951	1	CC1	PRJEB1915	SAMEA3283209	gp3	0	agrA-K	NA	NA	NA	NA	NA	NA
ERX1033673	1	CC1	PRJEB1915	SAMEA3283328	gp3	0	agrA-K	NA	NA	NA	NA	NA	NA
ERX1043636	1	CC1	PRJEB1915	SAMEA3283599	gp3	0	agrA-K	NA	NA	NA	NA	NA	NA
ERX1043685	1	CC1	PRJEB1915	SAMEA3283649	gp3	0	agrA-K	NA	NA	NA	NA	NA	NA
ERX1043689	1	CC1	PRJEB1915	SAMEA3283653	gp3	0	agrA-K	NA	NA	NA	NA	NA	NA
ERX1043691	1	CC1	PRJEB1915	SAMEA3283655	gp3	0	agrA-K	NA	NA	NA	NA	NA	NA
ERX1043713	1	CC1	PRJEB1915	SAMEA3283677	gp3	0	agrA-K	NA	NA	NA	NA	NA	NA
ERX1043725	1	CC1	PRJEB1915	SAMEA3283689	gp3	0	agrA-K	NA	NA	NA	NA	NA	NA
ERX1048141	1	CC1	PRJEB1915	SAMEA3283435	gp3	0	agrA-K	NA	NA	NA	NA	NA	NA
ERX1048151	1	CC1	PRJEB1915	SAMEA3283445	gp3	0	agrA-K	NA	NA	NA	NA	NA	NA
ERX1048240	1	CC1	PRJEB1915	SAMEA3283535	gp3	0	agrA-K	NA	NA	NA	NA	NA	NA
ERX1086705	1	CC1	PRJEB1915	SAMEA3322803	gp3	0	agrA-K	NA	NA	NA	NA	NA	NA
ERX1086716	1	CC1	PRJEB1915	SAMEA3322813	gp3	0	agrA-K	NA	NA	NA	NA	NA	NA
ERX1086724	1	CC1	PRJEB1915	SAMEA3322820	gp3	0	agrA-K	NA	NA	NA	NA	NA	NA
ERX1086752	1	CC1	PRJEB1915	SAMEA3322845	gp3	0	agrA-K	NA	NA	NA	NA	NA	NA
ERX1086757	1	CC1	PRJEB1915	SAMEA3322850	gp3	0	agrA-K	NA	NA	NA	NA	NA	NA
ERX1086850	1	CC1	PRJEB1915	SAMEA3339741	gp3	0	agrA-K	NA	NA	NA	NA	NA	NA
ERX110369	1	CC1	PRJEB2756	SAMEA1464324	gp3	0	agrA-K	NA	NA	NA	NA	NA	NA
ERX110423	1	CC1	PRJEB2756	SAMEA1464343	gp3	0	agrA-K	NA	NA	NA	NA	NA	NA
ERX1114446	1	CC1	PRJEB1915	SAMEA3323032	gp3	0	agrA-K	NA	NA	NA	NA	NA	NA
ERX1114449	1	CC1	PRJEB1915	SAMEA3323037	gp3	0	agrA-K	NA	NA	NA	NA	NA	NA
ERX1114480	1	CC1	PRJEB1915	SAMEA3322945	gp3	0	agrA-K	NA	NA	NA	NA	NA	NA
ERX1114516	1	CC1	PRJEB1915	SAMEA3323009	gp3	0	agrA-K	NA	NA	NA	NA	NA	NA
ERX1114519	1	CC1	PRJEB1915	SAMEA3323013	gp3	0	agrA-K	NA	NA	NA	NA	NA	NA
ERX1114539	1	CC1	PRJEB1915	SAMEA3323048	gp3	0	agrA-K	NA	NA	NA	NA	NA	NA
ERX1114568	1	CC1	PRJEB1915	SAMEA3323085	gp3	0	agrA-K	NA	NA	NA	NA	NA	NA
ERX1120208	1	CC1	PRJEB11177	SAMEA3573548	gp3	0	agrA-K	NA	NA	NA	NA	NA	NA
ERX1120224	1	CC1	PRJEB11177	SAMEA3573565	gp3	0	agrA-K	NA	NA	NA	NA	NA	NA
ERX1120261	1	CC1	PRJEB11177	SAMEA3573602	gp3	1	Other	147	snp	stop_gained	c.571C>T	p.Gln191*	agrA
ERX1120272	1	CC1	PRJEB11177	SAMEA3573614	gp3	0	agrA-K	NA	NA	NA	NA	NA	NA
ERX1120289	1	CC1	PRJEB11177	SAMEA3573631	gp3	0	agrA-K	NA	NA	NA	NA	NA	NA
ERX1120315	1	CC1	PRJEB11177	SAMEA3573657	gp3	0	agrA-K	NA	NA	NA	NA	NA	NA
ERX1120343	1	CC1	PRJEB11177	SAMEA3573686	gp3	0	agrA-K	NA	NA	NA	NA	NA	NA
ERX1120349	1	CC1	PRJEB11177	SAMEA3573692	gp3	0	agrA-K	NA	NA	NA	NA	NA	NA
ERX1120355	1	CC1	PRJEB11177	SAMEA3573698	gp3	0	agrA-K	NA	NA	NA	NA	NA	NA
ERX1120356	1	CC1	PRJEB11177	SAMEA3573699	gp3	0	agrA-K	NA	NA	NA	NA	NA	NA
ERX1120401	1	CC1	PRJEB11177	SAMEA3573745	gp3	0	agrA-K	NA	NA	NA	NA	NA	NA
ERX1120414	1	CC1	PRJEB11177	SAMEA3573758	gp3	0	agrA-K	NA	NA	NA	NA	NA	NA
ERX1120448	1	CC1	PRJEB11177	SAMEA3573792	gp3	0	agrA-K	NA	NA	NA	NA	NA	NA
ERX1120477	1	CC1	PRJEB11177	SAMEA3573822	gp3	0	agrA-K	NA	NA	NA	NA	NA	NA
ERX1120491	1	CC1	PRJEB11177	SAMEA3573836	gp3	0	agrA-K	NA	NA	NA	NA	NA	NA
ERX1120493	1	CC1	PRJEB11177	SAMEA3573838	gp3	0	agrA-K	NA	NA	NA	NA	NA	NA
ERX1120503	1	CC1	PRJEB11177	SAMEA3573848	gp3	0	agrA-K	NA	NA	NA	NA	NA	NA
ERX1120505	1	CC1	PRJEB11177	SAMEA3573850	gp3	0	agrA-K	NA	NA	NA	NA	NA	NA
ERX1120588	1	CC1	PRJEB11177	SAMEA3573934	gp3	0	agrA-K	NA	NA	NA	NA	NA	NA
ERX1150000	1	CC1	PRJEB9575	SAMEA3448997	gp3	0	agrA-K	NA	NA	NA	NA	NA	NA
ERX1150001	1	CC1	PRJEB9575	SAMEA3448998	gp3	0	agrA-K	NA	NA	NA	NA	NA	NA
ERX1150064	1	CC1	PRJEB9575	SAMEA3448837	gp3	0	agrA-K	NA	NA	NA	NA	NA	NA
ERX1150074	1	CC1	PRJEB9575	SAMEA3448847	gp3	0	agrA-K	NA	NA	NA	NA	NA	NA
ERX1150087	1	CC1	PRJEB9575	SAMEA3448860	gp3	0	agrA-K	NA	NA	NA	NA	NA	NA
ERX1150113	1	CC1	PRJEB9575	SAMEA3449400	gp3	0	agrA-K	NA	NA	NA	NA	NA	NA
ERX1150127	1	CC1	PRJEB9575	SAMEA3448890	gp3	0	agrA-K	NA	NA	NA	NA	NA	NA
ERX1150157	1	CC1	PRJEB9575	SAMEA3448920	gp3	0	agrA-K	NA	NA	NA	NA	NA	NA
ERX1150187	1	CC1	PRJEB9575	SAMEA3448950	gp3	0	agrA-K	NA	NA	NA	NA	NA	NA
ERX1150197	1	CC1	PRJEB9575	SAMEA3448960	gp3	0	agrA-K	NA	NA	NA	NA	NA	NA
ERX1150218	1	CC1	PRJEB9575	SAMEA3449068	gp3	0	agrA-K	NA	NA	NA	NA	NA	NA
ERX120741	1	CC1	PRJEB2655	SAMEA1463460	gp3	0	agrA-K	NA	NA	NA	NA	NA	NA
ERX1222227	1	CC1	PRJEB11627	SAMEA3671709	gp3	0	agrA-K	NA	NA	NA	NA	NA	NA
ERX1222263	1	CC1	PRJEB11627	SAMEA3671745	gp3	0	agrA-K	NA	NA	NA	NA	NA	NA
ERX1222294	1	CC1	PRJEB11627	SAMEA3671776	gp3	0	agrA-K	NA	NA	NA	NA	NA	NA
ERX1222301	1	CC1	PRJEB11627	SAMEA3671783	gp3	0	agrA-K	NA	NA	NA	NA	NA	NA
ERX1268897	1	CC1	PRJEB8084	SAMEA3716567	gp3	unknown	NA	NA	NA	NA	NA	NA	NA
ERX1268906	1	CC1	PRJEB8084	SAMEA3716576	gp3	0	agrA-K	NA	NA	NA	NA	NA	NA
ERX1269070	1	CC1	PRJEB8084	SAMEA3716835	gp3	0	agrA-K	NA	NA	NA	NA	NA	NA
ERX1269205	1	CC1	PRJEB8084	SAMEA3716968	gp3	0	agrA-K	NA	NA	NA	NA	NA	NA
ERX1269268	1	CC1	PRJEB8084	SAMEA3717031	gp3	1	agrA-K	1947	ins	frameshift_variant	c.81dupT	p.Ser28fs	agrC
ERX1269276	1	CC1	PRJEB8084	SAMEA3717039	gp3	unknown	NA	NA	NA	NA	NA	NA	NA
ERX1269278	1	CC1	PRJEB8084	SAMEA3717041	gp3	0	agrA-K	NA	NA	NA	NA	NA	NA
ERX1269447	1	CC1	PRJEB8084	SAMEA3717119	gp3	unknown	NA	NA	NA	NA	NA	NA	NA
ERX1269491	1	CC1	PRJEB8084	SAMEA3717159	gp3	0	agrA-K	NA	NA	NA	NA	NA	NA
ERX1269744	1	CC1	PRJEB8084	SAMEA3717867	gp3	unknown	NA	NA	NA	NA	NA	NA	NA
ERX1273533	1	CC1	PRJEB12333	SAMEA3723494	gp3	0	agrA-K	NA	NA	NA	NA	NA	NA
ERX1273534	1	CC1	PRJEB12333	SAMEA3723495	gp3	0	agrA-K	NA	NA	NA	NA	NA	NA
ERX1273535	1	CC1	PRJEB12333	SAMEA3723496	gp3	0	agrA-K	NA	NA	NA	NA	NA	NA
ERX1273536	1	CC1	PRJEB12333	SAMEA3723497	gp3	0	agrA-K	NA	NA	NA	NA	NA	NA
ERX1273537	1	CC1	PRJEB12333	SAMEA3723498	gp3	0	agrA-K	NA	NA	NA	NA	NA	NA
ERX1273538	1	CC1	PRJEB12333	SAMEA3723499	gp3	0	agrA-K	NA	NA	NA	NA	NA	NA
ERX1284823	1	CC1	PRJEB12240	SAMEA3726505	gp3	0	agrA-K	NA	NA	NA	NA	NA	NA
ERX1285978	1	CC1	PRJEB12419	SAMEA3727035	gp3	0	agrA-K	NA	NA	NA	NA	NA	NA
ERX134640	1	CC1	PRJEB2756	SAMEA1469688	gp3	0	agrA-K	NA	NA	NA	NA	NA	NA
ERX1405542	1	CC1	PRJEB2478	SAMEA3894889	gp3	0	agrA-K	NA	NA	NA	NA	NA	NA
ERX1405543	1	CC1	PRJEB2478	SAMEA3894890	gp3	unknown	NA	NA	NA	NA	NA	NA	NA
ERX1414326	1	CC1	PRJEB13241	SAMEA3913602	gp3	0	agrA-K	NA	NA	NA	NA	NA	NA
ERX1492906	1	CC1	PRJEB2655	SAMEA3719266	gp3	0	agrA-K	NA	NA	NA	NA	NA	NA
ERX152038	1	CC1	PRJEB2655	SAMEA1529875	gp3	0	agrA-K	NA	NA	NA	NA	NA	NA
ERX154964	1	CC1	PRJEB3037	SAMEA2007896	gp3	0	agrA-K	NA	NA	NA	NA	NA	NA
ERX1583748	1	CC1	PRJEB14648	SAMEA4058947	gp3	1	Other	51	snp	stop_gained	c.667A>T	p.Lys223*	agrA
ERX1583749	1	CC1	PRJEB14648	SAMEA4058948	gp3	0	agrA-K	NA	NA	NA	NA	NA	NA
ERX1583751	1	CC1	PRJEB14648	SAMEA4058950	gp3	0	Other	NA	NA	NA	NA	NA	NA
ERX1583752	1	CC1	PRJEB14648	SAMEA4058951	gp3	1	agrA-K	1581	ins	frameshift_variant	c.447dupA	p.Phe150fs	agrC
ERX1583753	1	CC1	PRJEB14648	SAMEA4058952	gp3	0	agrA-K	NA	NA	NA	NA	NA	NA
ERX1583754	1	CC1	PRJEB14648	SAMEA4058953	gp3	0	agrA-K	NA	NA	NA	NA	NA	NA
ERX1583755	1	CC1	PRJEB14648	SAMEA4058954	gp3	0	agrA-K	NA	NA	NA	NA	NA	NA
ERX1583757	1	CC1	PRJEB14648	SAMEA4058956	gp3	0	agrA-K	NA	NA	NA	NA	NA	NA
ERX1583758	1	CC1	PRJEB14648	SAMEA4058957	gp3	0	agrA-K	NA	NA	NA	NA	NA	NA
ERX1583759	1	CC1	PRJEB14648	SAMEA4058958	gp3	1	Other	642	ins	frameshift_variant	c.75_76insC	p.Ile26fs	agrA
ERX1583778	1	CC1	PRJEB14648	SAMEA4058977	gp3	0	agrA-K	NA	NA	NA	NA	NA	NA
ERX1583779	1	CC1	PRJEB14648	SAMEA4058978	gp3	0	Other	NA	NA	NA	NA	NA	NA
ERX1628318	1	CC1	PRJEB13482	SAMEA3929345	gp3	0	agrA-K	NA	NA	NA	NA	NA	NA
ERX1628333	1	CC1	PRJEB13482	SAMEA3929202	gp3	0	agrA-K	NA	NA	NA	NA	NA	NA
ERX1657216	1	CC1	PRJEB13482	SAMEA3919890	gp3	0	agrA-K	NA	NA	NA	NA	NA	NA
ERX1657243	1	CC1	PRJEB13482	SAMEA3919944	gp3	0	agrA-K	NA	NA	NA	NA	NA	NA
ERX1657274	1	CC1	PRJEB13482	SAMEA3920004	gp3	0	agrA-K	NA	NA	NA	NA	NA	NA
ERX1657278	1	CC1	PRJEB13482	SAMEA3919837	gp3	0	Other	NA	NA	NA	NA	NA	NA
ERX1657302	1	CC1	PRJEB13482	SAMEA3919887	gp3	0	agrA-K	NA	NA	NA	NA	NA	NA
ERX1657342	1	CC1	PRJEB13482	SAMEA3919968	gp3	0	agrA-K	NA	NA	NA	NA	NA	NA
ERX1662731	1	CC1	PRJEB15192	SAMEA4390235	gp3	0	Other	NA	NA	NA	NA	NA	NA
ERX1662776	1	CC1	PRJEB15192	SAMEA4390280	gp3	0	agrA-K	NA	NA	NA	NA	NA	NA
ERX1662788	1	CC1	PRJEB15192	SAMEA4390292	gp3	0	agrA-K	NA	NA	NA	NA	NA	NA
ERX1662806	1	CC1	PRJEB15192	SAMEA4390310	gp3	0	agrA-K	NA	NA	NA	NA	NA	NA
ERX1662810	1	CC1	PRJEB15192	SAMEA4390314	gp3	1	agrA-K	2027	snp	start_lost	c.2T>C	p.Val1?	agrC
ERX1666246	1	CC1	PRJEB13482	SAMEA3923914	gp3	0	agrA-K	NA	NA	NA	NA	NA	NA
ERX1666295	1	CC1	PRJEB13482	SAMEA3924014	gp3	unknown	NA	NA	NA	NA	NA	NA	NA
ERX1666327	1	CC1	PRJEB13482	SAMEA3923922	gp3	0	agrA-K	NA	NA	NA	NA	NA	NA
ERX1666350	1	CC1	PRJEB13482	SAMEA3923966	gp3	0	agrA-K	NA	NA	NA	NA	NA	NA
ERX1666487	1	CC1	PRJEB13482	SAMEA3924231	gp3	0	agrA-K	NA	NA	NA	NA	NA	NA
ERX1666528	1	CC1	PRJEB13482	SAMEA3924125	gp3	0	agrA-K	NA	NA	NA	NA	NA	NA
ERX1666547	1	CC1	PRJEB13482	SAMEA3924162	gp3	0	agrA-K	NA	NA	NA	NA	NA	NA
ERX1666556	1	CC1	PRJEB13482	SAMEA3924175	gp3	0	agrA-K	NA	NA	NA	NA	NA	NA
ERX1666562	1	CC1	PRJEB13482	SAMEA3924187	gp3	0	agrA-K	NA	NA	NA	NA	NA	NA
ERX1666566	1	CC1	PRJEB13482	SAMEA3924195	gp3	0	agrA-K	NA	NA	NA	NA	NA	NA
ERX1666570	1	CC1	PRJEB13482	SAMEA3924200	gp3	0	agrA-K	NA	NA	NA	NA	NA	NA
ERX1666584	1	CC1	PRJEB13482	SAMEA3924226	gp3	0	agrA-K	NA	NA	NA	NA	NA	NA
ERX1666626	1	CC1	PRJEB13482	SAMEA3929476	gp3	0	agrA-K	NA	NA	NA	NA	NA	NA
ERX1666627	1	CC1	PRJEB13482	SAMEA3929478	gp3	0	agrA-K	NA	NA	NA	NA	NA	NA
ERX1711202	1	CC1	PRJEB13482	SAMEA3929223	gp3	0	agrA-K	NA	NA	NA	NA	NA	NA
ERX1711247	1	CC1	PRJEB13482	SAMEA3929313	gp3	1	agrA-K	1786	ins	frameshift_variant	c.242dupT	p.Leu81fs	agrC
ERX1711267	1	CC1	PRJEB13482	SAMEA3929354	gp3	0	agrA-K	NA	NA	NA	NA	NA	NA
ERX1711299	1	CC1	PRJEB13482	SAMEA3929396	gp3	0	agrA-K	NA	NA	NA	NA	NA	NA
ERX1711304	1	CC1	PRJEB13482	SAMEA3929403	gp3	0	agrA-K	NA	NA	NA	NA	NA	NA
ERX1711307	1	CC1	PRJEB13482	SAMEA3929408	gp3	0	agrA-K	NA	NA	NA	NA	NA	NA
ERX1711350	1	CC1	PRJEB13482	SAMEA3929496	gp3	unknown	NA	NA	NA	NA	NA	NA	NA
ERX1711405	1	CC1	PRJEB13482	SAMEA3929583	gp3	0	agrA-K	NA	NA	NA	NA	NA	NA
ERX1711429	1	CC1	PRJEB13482	SAMEA3929607	gp3	1	agrA-K	1281	snp	stop_gained	c.748G>T	p.Glu250*	agrC
ERX1711436	1	CC1	PRJEB13482	SAMEA3929614	gp3	0	agrA-K	NA	NA	NA	NA	NA	NA
ERX1711461	1	CC1	PRJEB13482	SAMEA3929639	gp3	0	agrA-K	NA	NA	NA	NA	NA	NA
ERX1785573	1	CC1	PRJEB13165	SAMEA4008636	gp3	0	agrA-K	NA	NA	NA	NA	NA	NA
ERX1785581	1	CC1	PRJEB13165	SAMEA4008644	gp3	0	agrA-K	NA	NA	NA	NA	NA	NA
ERX1785669	1	CC1	PRJEB13165	SAMEA4008733	gp3	0	agrA-K	NA	NA	NA	NA	NA	NA
ERX1785703	1	CC1	PRJEB13165	SAMEA4008769	gp3	0	agrA-K	NA	NA	NA	NA	NA	NA
ERX178832	1	CC1	PRJEB3174	SAMEA1572318	gp3	0	agrA-K	NA	NA	NA	NA	NA	NA
ERX178840	1	CC1	PRJEB3174	SAMEA1572450	gp3	0	agrA-K	NA	NA	NA	NA	NA	NA
ERX178849	1	CC1	PRJEB3174	SAMEA1572206	gp3	0	agrA-K	NA	NA	NA	NA	NA	NA
ERX1793796	1	CC1	PRJEB13165	SAMEA4008464	gp3	1	Other	657	snp	stop_gained	c.61A>T	p.Lys21*	agrA
ERX1793861	1	CC1	PRJEB13165	SAMEA4008532	gp3	0	Other	NA	NA	NA	NA	NA	NA
ERX1793934	1	CC1	PRJEB13165	SAMEA4008605	gp3	0	agrA-K	NA	NA	NA	NA	NA	NA
ERX1793935	1	CC1	PRJEB13165	SAMEA4008606	gp3	0	agrA-K	NA	NA	NA	NA	NA	NA
ERX1793936	1	CC1	PRJEB13165	SAMEA4008608	gp3	0	agrA-K	NA	NA	NA	NA	NA	NA
ERX1793937	1	CC1	PRJEB13165	SAMEA4008609	gp3	0	agrA-K	NA	NA	NA	NA	NA	NA
ERX1793940	1	CC1	PRJEB13165	SAMEA4008613	gp3	0	agrA-K	NA	NA	NA	NA	NA	NA
ERX1793942	1	CC1	PRJEB13165	SAMEA4008615	gp3	0	agrA-K	NA	NA	NA	NA	NA	NA
ERX1793944	1	CC1	PRJEB13165	SAMEA4008617	gp3	0	agrA-K	NA	NA	NA	NA	NA	NA
ERX1793946	1	CC1	PRJEB13165	SAMEA4008619	gp3	0	agrA-K	NA	NA	NA	NA	NA	NA
ERX1793952	1	CC1	PRJEB13165	SAMEA4008625	gp3	0	agrA-K	NA	NA	NA	NA	NA	NA
ERX1820770	1	CC1	PRJEB18560	SAMEA24664168	gp3	0	agrA-K	NA	NA	NA	NA	NA	NA
ERX1820771	1	CC1	PRJEB18560	SAMEA24664918	gp3	unknown	NA	NA	NA	NA	NA	NA	NA
ERX1820772	1	CC1	PRJEB18560	SAMEA24665668	gp3	0	agrA-K	NA	NA	NA	NA	NA	NA
ERX1820778	1	CC1	PRJEB18560	SAMEA24670168	gp3	0	agrA-K	NA	NA	NA	NA	NA	NA
ERX1820779	1	CC1	PRJEB18560	SAMEA24670918	gp3	0	agrA-K	NA	NA	NA	NA	NA	NA
ERX1820780	1	CC1	PRJEB18560	SAMEA24671668	gp3	0	agrA-K	NA	NA	NA	NA	NA	NA
ERX1820790	1	CC1	PRJEB18560	SAMEA24679168	gp3	0	agrA-K	NA	NA	NA	NA	NA	NA
ERX1820791	1	CC1	PRJEB18560	SAMEA24679918	gp3	unknown	NA	NA	NA	NA	NA	NA	NA
ERX1820815	1	CC1	PRJEB18560	SAMEA24697918	gp3	0	agrA-K	NA	NA	NA	NA	NA	NA
ERX1820816	1	CC1	PRJEB18560	SAMEA24698668	gp3	0	agrA-K	NA	NA	NA	NA	NA	NA
ERX1820817	1	CC1	PRJEB18560	SAMEA24699418	gp3	0	agrA-K	NA	NA	NA	NA	NA	NA
ERX1820819	1	CC1	PRJEB18560	SAMEA24700918	gp3	0	agrA-K	NA	NA	NA	NA	NA	NA
ERX1820829	1	CC1	PRJEB18560	SAMEA24708418	gp3	0	agrA-K	NA	NA	NA	NA	NA	NA
ERX1820830	1	CC1	PRJEB18560	SAMEA24709168	gp3	0	agrA-K	NA	NA	NA	NA	NA	NA
ERX1820831	1	CC1	PRJEB18560	SAMEA24709918	gp3	0	agrA-K	NA	NA	NA	NA	NA	NA
ERX1820832	1	CC1	PRJEB18560	SAMEA24710668	gp3	0	agrA-K	NA	NA	NA	NA	NA	NA
ERX1820833	1	CC1	PRJEB18560	SAMEA24711418	gp3	0	agrA-K	NA	NA	NA	NA	NA	NA
ERX1820834	1	CC1	PRJEB18560	SAMEA24712168	gp3	0	agrA-K	NA	NA	NA	NA	NA	NA
ERX1820835	1	CC1	PRJEB18560	SAMEA24712918	gp3	0	agrA-K	NA	NA	NA	NA	NA	NA
ERX1820838	1	CC1	PRJEB18560	SAMEA24715168	gp3	unknown	NA	NA	NA	NA	NA	NA	NA
ERX1820839	1	CC1	PRJEB18560	SAMEA24715918	gp3	unknown	NA	NA	NA	NA	NA	NA	NA
ERX1820840	1	CC1	PRJEB18560	SAMEA24716668	gp3	0	agrA-K	NA	NA	NA	NA	NA	NA
ERX1820861	1	CC1	PRJEB18560	SAMEA24732418	gp3	0	agrA-K	NA	NA	NA	NA	NA	NA
ERX1820862	1	CC1	PRJEB18560	SAMEA24733168	gp3	unknown	NA	NA	NA	NA	NA	NA	NA
ERX1820863	1	CC1	PRJEB18560	SAMEA24733918	gp3	0	agrA-K	NA	NA	NA	NA	NA	NA
ERX1820866	1	CC1	PRJEB18560	SAMEA24736168	gp3	0	agrA-K	NA	NA	NA	NA	NA	NA
ERX1820870	1	CC1	PRJEB18560	SAMEA24739168	gp3	0	agrA-K	NA	NA	NA	NA	NA	NA
ERX1820883	1	CC1	PRJEB18560	SAMEA24748918	gp3	0	agrA-K	NA	NA	NA	NA	NA	NA
ERX1820884	1	CC1	PRJEB18560	SAMEA24749668	gp3	0	agrA-K	NA	NA	NA	NA	NA	NA
ERX1820888	1	CC1	PRJEB18560	SAMEA24752668	gp3	0	agrA-K	NA	NA	NA	NA	NA	NA
ERX1820889	1	CC1	PRJEB18560	SAMEA24753418	gp3	0	agrA-K	NA	NA	NA	NA	NA	NA
ERX1820890	1	CC1	PRJEB18560	SAMEA24754168	gp3	0	agrA-K	NA	NA	NA	NA	NA	NA
ERX1830557	1	CC1	PRJEB15413	SAMEA4394870	gp3	0	agrA-K	NA	NA	NA	NA	NA	NA
ERX1830559	1	CC1	PRJEB15413	SAMEA4394872	gp3	0	agrA-K	NA	NA	NA	NA	NA	NA
ERX1830618	1	CC1	PRJEB15413	SAMEA4394935	gp3	0	agrA-K	NA	NA	NA	NA	NA	NA
ERX1830619	1	CC1	PRJEB15413	SAMEA4394936	gp3	0	agrA-K	NA	NA	NA	NA	NA	NA
ERX1852651	1	CC1	PRJEB12513	SAMEA4387065	gp3	0	agrA-K	NA	NA	NA	NA	NA	NA
ERX1852662	1	CC1	PRJEB12513	SAMEA4387071	gp3	0	agrA-K	NA	NA	NA	NA	NA	NA
ERX1852675	1	CC1	PRJEB12513	SAMEA4387605	gp3	0	agrA-K	NA	NA	NA	NA	NA	NA
ERX1852695	1	CC1	PRJEB12513	SAMEA4387509	gp3	0	agrA-K	NA	NA	NA	NA	NA	NA
ERX1852720	1	CC1	PRJEB12513	SAMEA4387608	gp3	0	agrA-K	NA	NA	NA	NA	NA	NA
ERX1852721	1	CC1	PRJEB12513	SAMEA4387102	gp3	0	agrA-K	NA	NA	NA	NA	NA	NA
ERX1852729	1	CC1	PRJEB12513	SAMEA4387379	gp3	0	Other	NA	NA	NA	NA	NA	NA
ERX1852740	1	CC1	PRJEB12513	SAMEA4387112	gp3	0	agrA-K	NA	NA	NA	NA	NA	NA
ERX1852742	1	CC1	PRJEB12513	SAMEA4387113	gp3	0	agrA-K	NA	NA	NA	NA	NA	NA
ERX1852745	1	CC1	PRJEB12513	SAMEA4387383	gp3	0	agrA-K	NA	NA	NA	NA	NA	NA
ERX1852753	1	CC1	PRJEB12513	SAMEA4387385	gp3	0	agrA-K	NA	NA	NA	NA	NA	NA
ERX1852755	1	CC1	PRJEB12513	SAMEA4387517	gp3	0	agrA-K	NA	NA	NA	NA	NA	NA
ERX1852769	1	CC1	PRJEB12513	SAMEA4387389	gp3	0	Other	NA	NA	NA	NA	NA	NA
ERX1852791	1	CC1	PRJEB12513	SAMEA4387138	gp3	0	agrA-K	NA	NA	NA	NA	NA	NA
ERX1852804	1	CC1	PRJEB12513	SAMEA4387398	gp3	0	agrA-K	NA	NA	NA	NA	NA	NA
ERX1852823	1	CC1	PRJEB12513	SAMEA4387154	gp3	0	agrA-K	NA	NA	NA	NA	NA	NA
ERX1852848	1	CC1	PRJEB12513	SAMEA4387409	gp3	0	agrA-K	NA	NA	NA	NA	NA	NA
ERX1852872	1	CC1	PRJEB12513	SAMEA4387415	gp3	0	Other	NA	NA	NA	NA	NA	NA
ERX1852888	1	CC1	PRJEB12513	SAMEA4387419	gp3	0	agrA-K	NA	NA	NA	NA	NA	NA
ERX1852897	1	CC1	PRJEB12513	SAMEA4387191	gp3	0	agrA-K	NA	NA	NA	NA	NA	NA
ERX1852903	1	CC1	PRJEB12513	SAMEA4387194	gp3	0	agrA-K	NA	NA	NA	NA	NA	NA
ERX1852940	1	CC1	PRJEB12513	SAMEA4387432	gp3	0	agrA-K	NA	NA	NA	NA	NA	NA
ERX1852946	1	CC1	PRJEB12513	SAMEA4387541	gp3	0	agrA-K	NA	NA	NA	NA	NA	NA
ERX1852953	1	CC1	PRJEB12513	SAMEA4387219	gp3	0	agrA-K	NA	NA	NA	NA	NA	NA
ERX1852977	1	CC1	PRJEB12513	SAMEA4387545	gp3	0	agrA-K	NA	NA	NA	NA	NA	NA
ERX1852978	1	CC1	PRJEB12513	SAMEA4387232	gp3	0	agrA-K	NA	NA	NA	NA	NA	NA
ERX1852981	1	CC1	PRJEB12513	SAMEA4387716	gp3	0	agrA-K	NA	NA	NA	NA	NA	NA
ERX1852985	1	CC1	PRJEB12513	SAMEA4387546	gp3	0	agrA-K	NA	NA	NA	NA	NA	NA
ERX1852986	1	CC1	PRJEB12513	SAMEA4387236	gp3	0	Other	NA	NA	NA	NA	NA	NA
ERX1852988	1	CC1	PRJEB12513	SAMEA4387237	gp3	0	agrA-K	NA	NA	NA	NA	NA	NA
ERX1853014	1	CC1	PRJEB12513	SAMEA4387451	gp3	0	agrA-K	NA	NA	NA	NA	NA	NA
ERX1853032	1	CC1	PRJEB12513	SAMEA4387552	gp3	0	agrA-K	NA	NA	NA	NA	NA	NA
ERX1853036	1	CC1	PRJEB12513	SAMEA4387628	gp3	0	agrA-K	NA	NA	NA	NA	NA	NA
ERX1853066	1	CC1	PRJEB12513	SAMEA4387464	gp3	0	agrA-K	NA	NA	NA	NA	NA	NA
ERX1853068	1	CC1	PRJEB12513	SAMEA4387630	gp3	0	agrA-K	NA	NA	NA	NA	NA	NA
ERX1853072	1	CC1	PRJEB12513	SAMEA4387557	gp3	0	agrA-K	NA	NA	NA	NA	NA	NA
ERX1853084	1	CC1	PRJEB12513	SAMEA4387631	gp3	0	NA	NA	NA	NA	NA	NA	NA
ERX1853096	1	CC1	PRJEB12513	SAMEA4387560	gp3	0	agrA-K	NA	NA	NA	NA	NA	NA
ERX1853098	1	CC1	PRJEB12513	SAMEA4387472	gp3	0	agrA-K	NA	NA	NA	NA	NA	NA
ERX1859261	1	CC1	PRJEB12513	SAMEA4387565	gp3	0	agrA-K	NA	NA	NA	NA	NA	NA
ERX1859632	1	CC1	PRJEB17615	SAMEA4469677	gp3	0	Other	NA	NA	NA	NA	NA	NA
ERX1859651	1	CC1	PRJEB17615	SAMEA4469696	gp3	0	Other	NA	NA	NA	NA	NA	NA
ERX186351	1	CC1	PRJEB2655	SAMEA1564896	gp3	0	agrA-K	NA	NA	NA	NA	NA	NA
ERX1864103	1	CC1	PRJEB17615	SAMEA4469756	gp3	0	agrA-K	NA	NA	NA	NA	NA	NA
ERX186572	1	CC1	PRJEB2756	SAMEA1568644	gp3	0	agrA-K	NA	NA	NA	NA	NA	NA
ERX186583	1	CC1	PRJEB2756	SAMEA1568609	gp3	0	agrA-K	NA	NA	NA	NA	NA	NA
ERX186602	1	CC1	PRJEB2756	SAMEA1568573	gp3	0	Other	NA	NA	NA	NA	NA	NA
ERX186619	1	CC1	PRJEB2756	SAMEA1568655	gp3	0	agrA-K	NA	NA	NA	NA	NA	NA
ERX187425	1	CC1	PRJEB3174	SAMEA1572468	gp3	0	Other	NA	NA	NA	NA	NA	NA
ERX187478	1	CC1	PRJEB3174	SAMEA1572340	gp3	0	agrA-K	NA	NA	NA	NA	NA	NA
ERX187525	1	CC1	PRJEB3174	SAMEA1572244	gp3	0	Other	NA	NA	NA	NA	NA	NA
ERX187533	1	CC1	PRJEB3174	SAMEA1572393	gp3	0	agrA-K	NA	NA	NA	NA	NA	NA
ERX187565	1	CC1	PRJEB3174	SAMEA1572559	gp3	0	agrA-K	NA	NA	NA	NA	NA	NA
ERX187590	1	CC1	PRJEB3174	SAMEA1572456	gp3	0	agrA-K	NA	NA	NA	NA	NA	NA
ERX187592	1	CC1	PRJEB3174	SAMEA1572285	gp3	0	agrA-K	NA	NA	NA	NA	NA	NA
ERX187603	1	CC1	PRJEB3174	SAMEA1572208	gp3	0	agrA-K	NA	NA	NA	NA	NA	NA
ERX187605	1	CC1	PRJEB3174	SAMEA1572197	gp3	0	Other	NA	NA	NA	NA	NA	NA
ERX187654	1	CC1	PRJEB3174	SAMEA1572202	gp3	0	agrA-K	NA	NA	NA	NA	NA	NA
ERX187668	1	CC1	PRJEB3174	SAMEA1572335	gp3	0	agrA-K	NA	NA	NA	NA	NA	NA
ERX187684	1	CC1	PRJEB3174	SAMEA1572358	gp3	0	agrA-K	NA	NA	NA	NA	NA	NA
ERX1952256	1	CC1	PRJEB13165	SAMEA4553026	gp3	0	agrA-K	NA	NA	NA	NA	NA	NA
ERX1972068	1	CC1	PRJEB13482	SAMEA4546993	gp3	0	agrA-K	NA	NA	NA	NA	NA	NA
ERX1972107	1	CC1	PRJEB13482	SAMEA4546920	gp3	0	agrA-K	NA	NA	NA	NA	NA	NA
ERX1972157	1	CC1	PRJEB13482	SAMEA4547022	gp3	0	agrA-K	NA	NA	NA	NA	NA	NA
ERX1972191	1	CC1	PRJEB13482	SAMEA4547056	gp3	0	Other	NA	NA	NA	NA	NA	NA
ERX1972250	1	CC1	PRJEB13482	SAMEA4547158	gp3	0	NA	NA	NA	NA	NA	NA	NA
ERX197835	1	CC1	PRJEB2655	SAMEA1523288	gp3	0	agrA-K	NA	NA	NA	NA	NA	NA
ERX2003503	1	CC1	PRJEB2478	SAMEA698604	gp3	0	agrA-K	NA	NA	NA	NA	NA	NA
ERX2003512	1	CC1	PRJEB2478	SAMEA698606	gp3	0	agrA-K	NA	NA	NA	NA	NA	NA
ERX2003544	1	CC1	PRJEB2478	SAMEA698439	gp3	0	agrA-K	NA	NA	NA	NA	NA	NA
ERX2003685	1	CC1	PRJEB14975	SAMEA698179	gp3	0	agrA-K	NA	NA	NA	NA	NA	NA
ERX2003690	1	CC1	PRJEB2478	SAMEA698619	gp3	0	agrA-K	NA	NA	NA	NA	NA	NA
ERX2003793	1	CC1	PRJEB14975	SAMEA698645	gp3	0	agrA-K	NA	NA	NA	NA	NA	NA
ERX2003828	1	CC1	PRJEB2478	SAMEA698326	gp3	0	agrA-K	NA	NA	NA	NA	NA	NA
ERX2003915	1	CC1	PRJEB2478	SAMEA698606	gp3	0	agrA-K	NA	NA	NA	NA	NA	NA
ERX2004356	1	CC1	PRJEB2478	SAMEA698527	gp3	0	agrA-K	NA	NA	NA	NA	NA	NA
ERX2004475	1	CC1	PRJEB2478	SAMEA698373	gp3	0	NA	NA	NA	NA	NA	NA	NA
ERX2011963	1	CC1	PRJEB13482	SAMEA4547542	gp3	1	agrA-K	1926	del	frameshift_variant	c.102delA	p.Lys34fs	agrC
ERX2012068	1	CC1	PRJEB13482	SAMEA4547647	gp3	0	agrA-K	NA	NA	NA	NA	NA	NA
ERX207090	1	CC1	PRJEB1182	SAMEA1712772	gp3	0	agrA-K	NA	NA	NA	NA	NA	NA
ERX207150	1	CC1	PRJEB1182	SAMEA1712736	gp3	0	agrA-K	NA	NA	NA	NA	NA	NA
ERX207151	1	CC1	PRJEB1182	SAMEA1712771	gp3	0	agrA-K	NA	NA	NA	NA	NA	NA
ERX2073570	1	CC1	PRJEB21460	SAMEA104137089	gp3	0	agrA-K	NA	NA	NA	NA	NA	NA
ERX2073583	1	CC1	PRJEB21460	SAMEA104137102	gp3	0	NA	NA	NA	NA	NA	NA	NA
ERX2073599	1	CC1	PRJEB21460	SAMEA104137118	gp3	unknown	NA	NA	NA	NA	NA	NA	NA
ERX2073645	1	CC1	PRJEB21460	SAMEA104137164	gp3	0	agrA-K	NA	NA	NA	NA	NA	NA
ERX2073646	1	CC1	PRJEB21460	SAMEA104137165	gp3	0	agrA-K	NA	NA	NA	NA	NA	NA
ERX2073680	1	CC1	PRJEB21460	SAMEA104137199	gp3	0	agrA-K	NA	NA	NA	NA	NA	NA
ERX2073709	1	CC1	PRJEB21460	SAMEA104137228	gp3	0	agrA-K	NA	NA	NA	NA	NA	NA
ERX2073714	1	CC1	PRJEB21460	SAMEA104137233	gp3	0	agrA-K	NA	NA	NA	NA	NA	NA
ERX2073722	1	CC1	PRJEB21460	SAMEA104137241	gp3	0	Other	NA	NA	NA	NA	NA	NA
ERX2073729	1	CC1	PRJEB21460	SAMEA104137248	gp3	0	agrA-K	NA	NA	NA	NA	NA	NA
ERX2073750	1	CC1	PRJEB21460	SAMEA104137269	gp3	0	NA	NA	NA	NA	NA	NA	NA
ERX2073751	1	CC1	PRJEB21460	SAMEA104137270	gp3	0	agrA-K	NA	NA	NA	NA	NA	NA
ERX2073752	1	CC1	PRJEB21460	SAMEA104137271	gp3	0	agrA-K	NA	NA	NA	NA	NA	NA
ERX2073760	1	CC1	PRJEB21460	SAMEA104137279	gp3	0	agrA-K	NA	NA	NA	NA	NA	NA
ERX2073772	1	CC1	PRJEB21460	SAMEA104137291	gp3	0	agrA-K	NA	NA	NA	NA	NA	NA
ERX2073779	1	CC1	PRJEB21460	SAMEA104137298	gp3	0	agrA-K	NA	NA	NA	NA	NA	NA
ERX2073787	1	CC1	PRJEB21460	SAMEA104137306	gp3	0	agrA-K	NA	NA	NA	NA	NA	NA
ERX2085608	1	CC1	PRJEB21660	SAMEA104152189	gp3	0	agrA-K	NA	NA	NA	NA	NA	NA
ERX2085621	1	CC1	PRJEB21660	SAMEA104152202	gp3	0	NA	NA	NA	NA	NA	NA	NA
ERX2085637	1	CC1	PRJEB21660	SAMEA104152218	gp3	unknown	NA	NA	NA	NA	NA	NA	NA
ERX2085683	1	CC1	PRJEB21660	SAMEA104152264	gp3	0	agrA-K	NA	NA	NA	NA	NA	NA
ERX2085684	1	CC1	PRJEB21660	SAMEA104152265	gp3	0	agrA-K	NA	NA	NA	NA	NA	NA
ERX2085718	1	CC1	PRJEB21660	SAMEA104152299	gp3	0	agrA-K	NA	NA	NA	NA	NA	NA
ERX2085747	1	CC1	PRJEB21660	SAMEA104152328	gp3	0	agrA-K	NA	NA	NA	NA	NA	NA
ERX2085752	1	CC1	PRJEB21660	SAMEA104152333	gp3	0	agrA-K	NA	NA	NA	NA	NA	NA
ERX2085760	1	CC1	PRJEB21660	SAMEA104152341	gp3	0	Other	NA	NA	NA	NA	NA	NA
ERX2085767	1	CC1	PRJEB21660	SAMEA104152348	gp3	0	agrA-K	NA	NA	NA	NA	NA	NA
ERX2085788	1	CC1	PRJEB21660	SAMEA104152369	gp3	0	NA	NA	NA	NA	NA	NA	NA
ERX2085789	1	CC1	PRJEB21660	SAMEA104152370	gp3	0	agrA-K	NA	NA	NA	NA	NA	NA
ERX2085790	1	CC1	PRJEB21660	SAMEA104152371	gp3	0	agrA-K	NA	NA	NA	NA	NA	NA
ERX2085798	1	CC1	PRJEB21660	SAMEA104152379	gp3	0	agrA-K	NA	NA	NA	NA	NA	NA
ERX2085810	1	CC1	PRJEB21660	SAMEA104152391	gp3	0	agrA-K	NA	NA	NA	NA	NA	NA
ERX2085817	1	CC1	PRJEB21660	SAMEA104152398	gp3	0	agrA-K	NA	NA	NA	NA	NA	NA
ERX2085825	1	CC1	PRJEB21660	SAMEA104152406	gp3	0	agrA-K	NA	NA	NA	NA	NA	NA
ERX209356	1	CC1	PRJEB2655	SAMEA1708826	gp3	0	agrA-K	NA	NA	NA	NA	NA	NA
ERX212147	1	CC1	PRJEB2655	SAMEA1708942	gp3	0	agrA-K	NA	NA	NA	NA	NA	NA
ERX212159	1	CC1	PRJEB2655	SAMEA1708773	gp3	0	agrA-K	NA	NA	NA	NA	NA	NA
ERX2131412	1	CC1	PRJEB11177	SAMEA104197035	gp3	0	agrA-K	NA	NA	NA	NA	NA	NA
ERX2131413	1	CC1	PRJEB11177	SAMEA104197036	gp3	0	agrA-K	NA	NA	NA	NA	NA	NA
ERX2131421	1	CC1	PRJEB11177	SAMEA104197044	gp3	0	agrA-K	NA	NA	NA	NA	NA	NA
ERX2131446	1	CC1	PRJEB11177	SAMEA104197069	gp3	0	agrA-K	NA	NA	NA	NA	NA	NA
ERX2131559	1	CC1	PRJEB11177	SAMEA104197182	gp3	0	agrA-K	NA	NA	NA	NA	NA	NA
ERX2131671	1	CC1	PRJEB11177	SAMEA104197294	gp3	0	agrA-K	NA	NA	NA	NA	NA	NA
ERX2169728	1	CC1	PRJEB22380	SAMEA104281568	gp3	0	agrA-K	NA	NA	NA	NA	NA	NA
ERX2169729	1	CC1	PRJEB22380	SAMEA104281569	gp3	0	agrA-K	NA	NA	NA	NA	NA	NA
ERX2169750	1	CC1	PRJEB22380	SAMEA104281590	gp3	1	agrA-K	869	ins	frameshift_variant	c.1159dupT	p.Ser387fs	agrC
ERX2169754	1	CC1	PRJEB22380	SAMEA104281594	gp3	0	agrA-K	NA	NA	NA	NA	NA	NA
ERX221178	1	CC1	PRJEB2655	SAMEA1708662	gp3	0	agrA-K	NA	NA	NA	NA	NA	NA
ERX221180	1	CC1	PRJEB2655	SAMEA1708664	gp3	0	agrA-K	NA	NA	NA	NA	NA	NA
ERX221190	1	CC1	PRJEB2655	SAMEA1708910	gp3	0	agrA-K	NA	NA	NA	NA	NA	NA
ERX276051	1	CC1	PRJEB2655	SAMEA1463460	gp3	0	agrA-K	NA	NA	NA	NA	NA	NA
ERX336951	1	CC1	PRJEB4475	SAMEA2146174	gp3	1	Other	571	del	frameshift_variant	c.146delA	p.Asn49fs	agrA
ERX336967	1	CC1	PRJEB4475	SAMEA2146174	gp3	1	Other	571	del	frameshift_variant	c.146delA	p.Asn49fs	agrA
ERX359335	1	CC1	PRJEB2655	SAMEA1929525	gp3	0	agrA-K	NA	NA	NA	NA	NA	NA
ERX376426	1	CC1	PRJEB5225	SAMEA2335100	gp3	0	Other	NA	NA	NA	NA	NA	NA
ERX376443	1	CC1	PRJEB5225	SAMEA2335117	gp3	0	agrA-K	NA	NA	NA	NA	NA	NA
ERX376468	1	CC1	PRJEB5225	SAMEA2335142	gp3	0	agrA-K	NA	NA	NA	NA	NA	NA
ERX384750	1	CC1	PRJEB5261	SAMEA2339970	gp3	0	agrA-K	NA	NA	NA	NA	NA	NA
ERX384776	1	CC1	PRJEB5261	SAMEA2339996	gp3	0	agrA-K	NA	NA	NA	NA	NA	NA
ERX384791	1	CC1	PRJEB5261	SAMEA2340011	gp3	0	agrA-K	NA	NA	NA	NA	NA	NA
ERX384799	1	CC1	PRJEB5261	SAMEA2340019	gp3	0	agrA-K	NA	NA	NA	NA	NA	NA
ERX384820	1	CC1	PRJEB5261	SAMEA2340040	gp3	unknown	NA	NA	NA	NA	NA	NA	NA
ERX384822	1	CC1	PRJEB5261	SAMEA2340042	gp3	0	agrA-K	NA	NA	NA	NA	NA	NA
ERX384843	1	CC1	PRJEB5261	SAMEA2340063	gp3	0	agrA-K	NA	NA	NA	NA	NA	NA
ERX384874	1	CC1	PRJEB5261	SAMEA2340094	gp3	0	agrA-K	NA	NA	NA	NA	NA	NA
ERX384896	1	CC1	PRJEB5261	SAMEA2340116	gp3	0	agrA-K	NA	NA	NA	NA	NA	NA
ERX384961	1	CC1	PRJEB5261	SAMEA2340181	gp3	0	agrA-K	NA	NA	NA	NA	NA	NA
ERX385019	1	CC1	PRJEB5261	SAMEA2340239	gp3	1	NA	5	ins	frameshift_variant	c.712dupA	p.Ile238fs	agrA
ERX385054	1	CC1	PRJEB5261	SAMEA2340274	gp3	0	agrA-K	NA	NA	NA	NA	NA	NA
ERX385059	1	CC1	PRJEB5261	SAMEA2340279	gp3	0	agrA-K	NA	NA	NA	NA	NA	NA
ERX385064	1	CC1	PRJEB5261	SAMEA2340284	gp3	1	Other	231	ins	frameshift_variant	c.486dupT	p.Glu163fs	agrA
ERX385073	1	CC1	PRJEB5261	SAMEA2340293	gp3	0	agrA-K	NA	NA	NA	NA	NA	NA
ERX385087	1	CC1	PRJEB5261	SAMEA2340307	gp3	0	agrA-K	NA	NA	NA	NA	NA	NA
ERX385094	1	CC1	PRJEB5261	SAMEA2340314	gp3	1	agrA-K	825	snp	stop_gained	c.1204G>T	p.Glu402*	agrC
ERX385121	1	CC1	PRJEB5261	SAMEA2340341	gp3	0	agrA-K	NA	NA	NA	NA	NA	NA
ERX385287	1	CC1	PRJEB5261	SAMEA2340507	gp3	0	agrA-K	NA	NA	NA	NA	NA	NA
ERX385288	1	CC1	PRJEB5261	SAMEA2340508	gp3	0	agrA-K	NA	NA	NA	NA	NA	NA
ERX385336	1	CC1	PRJEB5261	SAMEA2340556	gp3	0	agrA-K	NA	NA	NA	NA	NA	NA
ERX385346	1	CC1	PRJEB5261	SAMEA2340566	gp3	0	agrA-K	NA	NA	NA	NA	NA	NA
ERX385349	1	CC1	PRJEB5261	SAMEA2340569	gp3	0	agrA-K	NA	NA	NA	NA	NA	NA
ERX385354	1	CC1	PRJEB5261	SAMEA2340574	gp3	0	agrA-K	NA	NA	NA	NA	NA	NA
ERX385403	1	CC1	PRJEB5261	SAMEA2340623	gp3	0	agrA-K	NA	NA	NA	NA	NA	NA
ERX385410	1	CC1	PRJEB5261	SAMEA2340630	gp3	0	agrA-K	NA	NA	NA	NA	NA	NA
ERX385426	1	CC1	PRJEB5261	SAMEA2340646	gp3	0	agrA-K	NA	NA	NA	NA	NA	NA
ERX385437	1	CC1	PRJEB5261	SAMEA2340657	gp3	0	agrA-K	NA	NA	NA	NA	NA	NA
ERX385439	1	CC1	PRJEB5261	SAMEA2340659	gp3	0	agrA-K	NA	NA	NA	NA	NA	NA
ERX385497	1	CC1	PRJEB5261	SAMEA2340717	gp3	1	NA	560	del	frameshift_variant	c.157delA	p.Ile53fs	agrA
ERX385506	1	CC1	PRJEB5261	SAMEA2340726	gp3	1	agrA-K	1983	snp	stop_gained	c.46C>T	p.Gln16*	agrC
ERX385523	1	CC1	PRJEB5261	SAMEA2340743	gp3	0	agrA-K	NA	NA	NA	NA	NA	NA
ERX411972	1	CC1	PRJEB5735	SAMEA2391988	gp3	0	agrA-K	NA	NA	NA	NA	NA	NA
ERX456037	1	CC1	PRJEB2655	SAMEA2298711	gp3	0	agrA-K	NA	NA	NA	NA	NA	NA
ERX456056	1	CC1	PRJEB2655	SAMEA2298730	gp3	0	agrA-K	NA	NA	NA	NA	NA	NA
ERX456066	1	CC1	PRJEB2655	SAMEA2298740	gp3	0	agrA-K	NA	NA	NA	NA	NA	NA
ERX470706	1	CC1	PRJEB2655	SAMEA2298711	gp3	0	agrA-K	NA	NA	NA	NA	NA	NA
ERX470725	1	CC1	PRJEB2655	SAMEA2298730	gp3	0	agrA-K	NA	NA	NA	NA	NA	NA
ERX470735	1	CC1	PRJEB2655	SAMEA2298740	gp3	0	agrA-K	NA	NA	NA	NA	NA	NA
ERX490373	1	CC1	PRJEB2655	SAMEA2361249	gp3	0	agrA-K	NA	NA	NA	NA	NA	NA
ERX490387	1	CC1	PRJEB2655	SAMEA2361263	gp3	0	agrA-K	NA	NA	NA	NA	NA	NA
ERX490394	1	CC1	PRJEB2655	SAMEA2361270	gp3	0	agrA-K	NA	NA	NA	NA	NA	NA
ERX490397	1	CC1	PRJEB2655	SAMEA2361273	gp3	0	agrA-K	NA	NA	NA	NA	NA	NA
ERX492431	1	CC1	PRJEB5707	SAMEA2385125	gp3	0	agrA-K	NA	NA	NA	NA	NA	NA
ERX492443	1	CC1	PRJEB5707	SAMEA2385137	gp3	0	agrA-K	NA	NA	NA	NA	NA	NA
ERX492464	1	CC1	PRJEB5707	SAMEA2385159	gp3	0	agrA-K	NA	NA	NA	NA	NA	NA
ERX505165	1	CC1	PRJEB1915	SAMEA2383566	gp3	0	agrA-K	NA	NA	NA	NA	NA	NA
ERX505172	1	CC1	PRJEB1915	SAMEA2383573	gp3	0	agrA-K	NA	NA	NA	NA	NA	NA
ERX505191	1	CC1	PRJEB1915	SAMEA2383592	gp3	0	agrA-K	NA	NA	NA	NA	NA	NA
ERX505212	1	CC1	PRJEB1915	SAMEA2383614	gp3	0	agrA-K	NA	NA	NA	NA	NA	NA
ERX505288	1	CC1	PRJEB1915	SAMEA2383690	gp3	0	agrA-K	NA	NA	NA	NA	NA	NA
ERX505351	1	CC1	PRJEB1915	SAMEA2383944	gp3	0	agrA-K	NA	NA	NA	NA	NA	NA
ERX505401	1	CC1	PRJEB1915	SAMEA2383994	gp3	0	agrA-K	NA	NA	NA	NA	NA	NA
ERX505907	1	CC1	PRJEB5707	SAMEA2385403	gp3	0	agrA-K	NA	NA	NA	NA	NA	NA
ERX505915	1	CC1	PRJEB5707	SAMEA2385411	gp3	0	agrA-K	NA	NA	NA	NA	NA	NA
ERX505963	1	CC1	PRJEB5707	SAMEA2385459	gp3	0	Other	NA	NA	NA	NA	NA	NA
ERX505978	1	CC1	PRJEB5707	SAMEA2385474	gp3	0	Other	NA	NA	NA	NA	NA	NA
ERX506007	1	CC1	PRJEB5707	SAMEA2385315	gp3	1	Other	231	del	frameshift_variant	c.486delT	p.Phe162fs	agrA
ERX506017	1	CC1	PRJEB5707	SAMEA2385325	gp3	0	agrA-K	NA	NA	NA	NA	NA	NA
ERX506026	1	CC1	PRJEB5707	SAMEA2385334	gp3	0	agrA-K	NA	NA	NA	NA	NA	NA
ERX506083	1	CC1	PRJEB5707	SAMEA2385392	gp3	0	agrA-K	NA	NA	NA	NA	NA	NA
ERX506157	1	CC1	PRJEB5707	SAMEA2385562	gp3	0	agrA-K	NA	NA	NA	NA	NA	NA
ERX506185	1	CC1	PRJEB5707	SAMEA2385590	gp3	0	agrA-K	NA	NA	NA	NA	NA	NA
ERX506188	1	CC1	PRJEB5707	SAMEA2385213	gp3	0	agrA-K	NA	NA	NA	NA	NA	NA
ERX506227	1	CC1	PRJEB5707	SAMEA2385253	gp3	0	agrA-K	NA	NA	NA	NA	NA	NA
ERX506256	1	CC1	PRJEB5707	SAMEA2385282	gp3	0	agrA-K	NA	NA	NA	NA	NA	NA
ERX513161	1	CC1	PRJEB1915	SAMEA2383883	gp3	0	agrA-K	NA	NA	NA	NA	NA	NA
ERX513163	1	CC1	PRJEB1915	SAMEA2383885	gp3	0	agrA-K	NA	NA	NA	NA	NA	NA
ERX513249	1	CC1	PRJEB1915	SAMEA2384256	gp3	0	agrA-K	NA	NA	NA	NA	NA	NA
ERX513288	1	CC1	PRJEB1915	SAMEA2384295	gp3	0	agrA-K	NA	NA	NA	NA	NA	NA
ERX513460	1	CC1	PRJEB1915	SAMEA2384469	gp3	0	Other	NA	NA	NA	NA	NA	NA
ERX513518	1	CC1	PRJEB1915	SAMEA2384527	gp3	0	agrA-K	NA	NA	NA	NA	NA	NA
ERX513523	1	CC1	PRJEB1915	SAMEA2384532	gp3	0	agrA-K	NA	NA	NA	NA	NA	NA
ERX513710	1	CC1	PRJEB1915	SAMEA2384719	gp3	0	agrA-K	NA	NA	NA	NA	NA	NA
ERX513767	1	CC1	PRJEB1915	SAMEA2384776	gp3	0	agrA-K	NA	NA	NA	NA	NA	NA
ERX513769	1	CC1	PRJEB1915	SAMEA2384778	gp3	0	agrA-K	NA	NA	NA	NA	NA	NA
ERX513773	1	CC1	PRJEB1915	SAMEA2384782	gp3	0	Other	NA	NA	NA	NA	NA	NA
ERX514119	1	CC1	PRJEB5707	SAMEA2385598	gp3	0	agrA-K	NA	NA	NA	NA	NA	NA
ERX514122	1	CC1	PRJEB5707	SAMEA2385601	gp3	0	agrA-K	NA	NA	NA	NA	NA	NA
ERX514131	1	CC1	PRJEB5707	SAMEA2385610	gp3	0	agrA-K	NA	NA	NA	NA	NA	NA
ERX523249	1	CC1	PRJEB5707	SAMEA2385154	gp3	0	agrA-K	NA	NA	NA	NA	NA	NA
ERX531939	1	CC1	PRJEB1915	SAMEA2445466	gp3	1	Other	231	ins	frameshift_variant	c.486dupT	p.Glu163fs	agrA
ERX531951	1	CC1	PRJEB1915	SAMEA2445478	gp3	0	agrA-K	NA	NA	NA	NA	NA	NA
ERX532092	1	CC1	PRJEB1915	SAMEA2445619	gp3	0	agrA-K	NA	NA	NA	NA	NA	NA
ERX532117	1	CC1	PRJEB1915	SAMEA2445644	gp3	0	agrA-K	NA	NA	NA	NA	NA	NA
ERX532119	1	CC1	PRJEB1915	SAMEA2445646	gp3	0	agrA-K	NA	NA	NA	NA	NA	NA
ERX551119	1	CC1	PRJEB7089	SAMEA2742932	gp3	0	agrA-K	NA	NA	NA	NA	NA	NA
ERX551207	1	CC1	PRJEB7089	SAMEA2743029	gp3	0	Other	NA	NA	NA	NA	NA	NA
ERX551554	1	CC1	PRJEB7089	SAMEA2743259	gp3	0	agrA-K	NA	NA	NA	NA	NA	NA
ERX551560	1	CC1	PRJEB7089	SAMEA2743265	gp3	0	agrA-K	NA	NA	NA	NA	NA	NA
ERX551562	1	CC1	PRJEB7089	SAMEA2743267	gp3	1	Other	51	snp	stop_gained	c.667A>T	p.Lys223*	agrA
ERX551586	1	CC1	PRJEB7089	SAMEA2743292	gp3	0	agrA-K	NA	NA	NA	NA	NA	NA
ERX552189	1	CC1	PRJEB7089	SAMEA2746614	gp3	0	agrA-K	NA	NA	NA	NA	NA	NA
ERX556641	1	CC1	PRJEB2655	SAMEA2537037	gp3	0	agrA-K	NA	NA	NA	NA	NA	NA
ERX556643	1	CC1	PRJEB2655	SAMEA2537041	gp3	0	agrA-K	NA	NA	NA	NA	NA	NA
ERX556644	1	CC1	PRJEB2655	SAMEA2537042	gp3	0	agrA-K	NA	NA	NA	NA	NA	NA
ERX556645	1	CC1	PRJEB2655	SAMEA2537043	gp3	0	agrA-K	NA	NA	NA	NA	NA	NA
ERX556646	1	CC1	PRJEB2655	SAMEA2537044	gp3	0	agrA-K	NA	NA	NA	NA	NA	NA
ERX556659	1	CC1	PRJEB2655	SAMEA2537058	gp3	0	agrA-K	NA	NA	NA	NA	NA	NA
ERX556672	1	CC1	PRJEB2655	SAMEA2537072	gp3	0	agrA-K	NA	NA	NA	NA	NA	NA
ERX556740	1	CC1	PRJEB2655	SAMEA2536940	gp3	0	agrA-K	NA	NA	NA	NA	NA	NA
ERX556798	1	CC1	PRJEB2655	SAMEA2537038	gp3	0	agrA-K	NA	NA	NA	NA	NA	NA
ERX556800	1	CC1	PRJEB2655	SAMEA2537045	gp3	0	agrA-K	NA	NA	NA	NA	NA	NA
ERX594394	1	CC1	PRJEB7396	SAMEA2785840	gp3	0	agrA-K	NA	NA	NA	NA	NA	NA
ERX594395	1	CC1	PRJEB7396	SAMEA2785841	gp3	0	agrA-K	NA	NA	NA	NA	NA	NA
ERX594396	1	CC1	PRJEB7396	SAMEA2785842	gp3	0	agrA-K	NA	NA	NA	NA	NA	NA
ERX594397	1	CC1	PRJEB7396	SAMEA2785843	gp3	0	agrA-K	NA	NA	NA	NA	NA	NA
ERX594398	1	CC1	PRJEB7396	SAMEA2785844	gp3	0	agrA-K	NA	NA	NA	NA	NA	NA
ERX594399	1	CC1	PRJEB7396	SAMEA2785845	gp3	0	agrA-K	NA	NA	NA	NA	NA	NA
ERX594400	1	CC1	PRJEB7396	SAMEA2785846	gp3	0	agrA-K	NA	NA	NA	NA	NA	NA
ERX594401	1	CC1	PRJEB7396	SAMEA2785847	gp3	0	agrA-K	NA	NA	NA	NA	NA	NA
ERX594402	1	CC1	PRJEB7396	SAMEA2785848	gp3	0	agrA-K	NA	NA	NA	NA	NA	NA
ERX594403	1	CC1	PRJEB7396	SAMEA2785849	gp3	0	agrA-K	NA	NA	NA	NA	NA	NA
ERX594404	1	CC1	PRJEB7396	SAMEA2785850	gp3	0	agrA-K	NA	NA	NA	NA	NA	NA
ERX594405	1	CC1	PRJEB7396	SAMEA2785851	gp3	0	agrA-K	NA	NA	NA	NA	NA	NA
ERX594406	1	CC1	PRJEB7396	SAMEA2785852	gp3	0	agrA-K	NA	NA	NA	NA	NA	NA
ERX646200	1	CC1	PRJEB3174	SAMEA2040963	gp3	0	agrA-K	NA	NA	NA	NA	NA	NA
ERX646213	1	CC1	PRJEB3174	SAMEA2040972	gp3	0	agrA-K	NA	NA	NA	NA	NA	NA
ERX646223	1	CC1	PRJEB3174	SAMEA2040979	gp3	0	agrA-K	NA	NA	NA	NA	NA	NA
ERX646249	1	CC1	PRJEB3174	SAMEA2041049	gp3	0	Other	NA	NA	NA	NA	NA	NA
ERX646272	1	CC1	PRJEB3174	SAMEA2042063	gp3	0	agrA-K	NA	NA	NA	NA	NA	NA
ERX646278	1	CC1	PRJEB3174	SAMEA2042065	gp3	0	agrA-K	NA	NA	NA	NA	NA	NA
ERX646337	1	CC1	PRJEB3174	SAMEA2040729	gp3	0	Other	NA	NA	NA	NA	NA	NA
ERX646364	1	CC1	PRJEB3174	SAMEA2040808	gp3	0	agrA-K	NA	NA	NA	NA	NA	NA
ERX646382	1	CC1	PRJEB3174	SAMEA2040823	gp3	0	agrA-K	NA	NA	NA	NA	NA	NA
ERX646393	1	CC1	PRJEB3174	SAMEA2042813	gp3	0	agrA-K	NA	NA	NA	NA	NA	NA
ERX646427	1	CC1	PRJEB3174	SAMEA2664771	gp3	0	agrA-K	NA	NA	NA	NA	NA	NA
ERX646458	1	CC1	PRJEB3174	SAMEA2664824	gp3	0	agrA-K	NA	NA	NA	NA	NA	NA
ERX652641	1	CC1	PRJEB1915	SAMEA2662214	gp3	0	agrA-K	NA	NA	NA	NA	NA	NA
ERX652655	1	CC1	PRJEB1915	SAMEA2662259	gp3	unknown	NA	NA	NA	NA	NA	NA	NA
ERX652664	1	CC1	PRJEB1915	SAMEA2662278	gp3	1	agrA-K	2027	snp	start_lost	c.2T>C	p.Val1?	agrC
ERX652703	1	CC1	PRJEB1915	SAMEA2662023	gp3	0	agrA-K	NA	NA	NA	NA	NA	NA
ERX652728	1	CC1	PRJEB1915	SAMEA2662115	gp3	0	agrA-K	NA	NA	NA	NA	NA	NA
ERX652743	1	CC1	PRJEB1915	SAMEA2662170	gp3	0	agrA-K	NA	NA	NA	NA	NA	NA
ERX652750	1	CC1	PRJEB1915	SAMEA2662211	gp3	0	agrA-K	NA	NA	NA	NA	NA	NA
ERX652753	1	CC1	PRJEB1915	SAMEA2661969	gp3	0	agrA-K	NA	NA	NA	NA	NA	NA
ERX652762	1	CC1	PRJEB1915	SAMEA2662003	gp3	0	agrA-K	NA	NA	NA	NA	NA	NA
ERX652772	1	CC1	PRJEB1915	SAMEA2662041	gp3	0	agrA-K	NA	NA	NA	NA	NA	NA
ERX657955	1	CC1	PRJEB2944	SAMEA2675688	gp3	0	agrA-K	NA	NA	NA	NA	NA	NA
ERX658663	1	CC1	PRJEB3174	SAMEA2041416	gp3	0	agrA-K	NA	NA	NA	NA	NA	NA
ERX658667	1	CC1	PRJEB3174	SAMEA2043025	gp3	0	agrA-K	NA	NA	NA	NA	NA	NA
ERX658769	1	CC1	PRJEB3174	SAMEA2663839	gp3	unknown	NA	NA	NA	NA	NA	NA	NA
ERX658774	1	CC1	PRJEB3174	SAMEA2663855	gp3	0	agrA-K	NA	NA	NA	NA	NA	NA
ERX658785	1	CC1	PRJEB3174	SAMEA2663886	gp3	0	agrA-K	NA	NA	NA	NA	NA	NA
ERX658789	1	CC1	PRJEB3174	SAMEA2663899	gp3	0	agrA-K	NA	NA	NA	NA	NA	NA
ERX658827	1	CC1	PRJEB3174	SAMEA2663773	gp3	unknown	NA	NA	NA	NA	NA	NA	NA
ERX658838	1	CC1	PRJEB3174	SAMEA2041118	gp3	0	agrA-K	NA	NA	NA	NA	NA	NA
ERX658871	1	CC1	PRJEB3174	SAMEA2042966	gp3	1	agrA-K	1085	ins	frameshift_variant	c.942_943dupAA	p.Ile315fs	agrC
ERX658905	1	CC1	PRJEB3174	SAMEA2041320	gp3	0	agrA-K	NA	NA	NA	NA	NA	NA
ERX658968	1	CC1	PRJEB3174	SAMEA2041710	gp3	0	agrA-K	NA	NA	NA	NA	NA	NA
ERX659022	1	CC1	PRJEB3174	SAMEA2664388	gp3	0	agrA-K	NA	NA	NA	NA	NA	NA
ERX659026	1	CC1	PRJEB3174	SAMEA2664394	gp3	0	agrA-K	NA	NA	NA	NA	NA	NA
ERX659059	1	CC1	PRJEB3174	SAMEA2664433	gp3	0	agrA-K	NA	NA	NA	NA	NA	NA
ERX659127	1	CC1	PRJEB3174	SAMEA2664634	gp3	0	agrA-K	NA	NA	NA	NA	NA	NA
ERX659150	1	CC1	PRJEB3174	SAMEA2664680	gp3	0	agrA-K	NA	NA	NA	NA	NA	NA
ERX659152	1	CC1	PRJEB3174	SAMEA2664684	gp3	0	agrA-K	NA	NA	NA	NA	NA	NA
ERX659178	1	CC1	PRJEB3174	SAMEA2664532	gp3	0	agrA-K	NA	NA	NA	NA	NA	NA
ERX659199	1	CC1	PRJEB3174	SAMEA2664844	gp3	0	agrA-K	NA	NA	NA	NA	NA	NA
ERX659261	1	CC1	PRJEB3174	SAMEA2664871	gp3	0	agrA-K	NA	NA	NA	NA	NA	NA
ERX659262	1	CC1	PRJEB3174	SAMEA2664873	gp3	0	agrA-K	NA	NA	NA	NA	NA	NA
ERX659369	1	CC1	PRJEB3174	SAMEA2665010	gp3	0	agrA-K	NA	NA	NA	NA	NA	NA
ERX659632	1	CC1	PRJEB1915	SAMEA2662167	gp3	0	agrA-K	NA	NA	NA	NA	NA	NA
ERX659635	1	CC1	PRJEB1915	SAMEA2662175	gp3	0	agrA-K	NA	NA	NA	NA	NA	NA
ERX674898	1	CC1	PRJEB3174	SAMEA2665020	gp3	0	agrA-K	NA	NA	NA	NA	NA	NA
ERX674995	1	CC1	PRJEB1915	SAMEA2662207	gp3	0	agrA-K	NA	NA	NA	NA	NA	NA
ERX675001	1	CC1	PRJEB1915	SAMEA2662218	gp3	0	agrA-K	NA	NA	NA	NA	NA	NA
ERX675023	1	CC1	PRJEB1915	SAMEA2662249	gp3	0	agrA-K	NA	NA	NA	NA	NA	NA
ERX675030	1	CC1	PRJEB1915	SAMEA2662260	gp3	0	agrA-K	NA	NA	NA	NA	NA	NA
ERX675034	1	CC1	PRJEB1915	SAMEA2662266	gp3	0	agrA-K	NA	NA	NA	NA	NA	NA
ERX675040	1	CC1	PRJEB1915	SAMEA2662280	gp3	0	agrA-K	NA	NA	NA	NA	NA	NA
ERX675049	1	CC1	PRJEB1915	SAMEA2662298	gp3	0	agrA-K	NA	NA	NA	NA	NA	NA
ERX675053	1	CC1	PRJEB1915	SAMEA2662302	gp3	0	agrA-K	NA	NA	NA	NA	NA	NA
ERX680635	1	CC1	PRJEB3174	SAMEA2665014	gp3	0	Other	NA	NA	NA	NA	NA	NA
ERX680656	1	CC1	PRJEB3174	SAMEA2665050	gp3	0	agrA-K	NA	NA	NA	NA	NA	NA
ERX680670	1	CC1	PRJEB3174	SAMEA2665038	gp3	0	agrA-K	NA	NA	NA	NA	NA	NA
ERX680685	1	CC1	PRJEB3174	SAMEA2665067	gp3	0	agrA-K	NA	NA	NA	NA	NA	NA
ERX680767	1	CC1	PRJEB3174	SAMEA2663943	gp3	0	agrA-K	NA	NA	NA	NA	NA	NA
ERX680773	1	CC1	PRJEB3174	SAMEA2663968	gp3	0	agrA-K	NA	NA	NA	NA	NA	NA
ERX680866	1	CC1	PRJEB3174	SAMEA2664155	gp3	0	agrA-K	NA	NA	NA	NA	NA	NA
ERX680874	1	CC1	PRJEB3174	SAMEA2664182	gp3	0	agrA-K	NA	NA	NA	NA	NA	NA
ERX680875	1	CC1	PRJEB3174	SAMEA2664184	gp3	0	agrA-K	NA	NA	NA	NA	NA	NA
ERX680903	1	CC1	PRJEB3174	SAMEA2664116	gp3	0	agrA-K	NA	NA	NA	NA	NA	NA
ERX680904	1	CC1	PRJEB3174	SAMEA2664119	gp3	0	agrA-K	NA	NA	NA	NA	NA	NA
ERX680942	1	CC1	PRJEB3174	SAMEA2664225	gp3	0	agrA-K	NA	NA	NA	NA	NA	NA
ERX680943	1	CC1	PRJEB3174	SAMEA2664226	gp3	0	agrA-K	NA	NA	NA	NA	NA	NA
ERX680948	1	CC1	PRJEB3174	SAMEA2664236	gp3	0	agrA-K	NA	NA	NA	NA	NA	NA
ERX680955	1	CC1	PRJEB3174	SAMEA2664250	gp3	0	agrA-K	NA	NA	NA	NA	NA	NA
ERX680985	1	CC1	PRJEB3174	SAMEA2664088	gp3	0	agrA-K	NA	NA	NA	NA	NA	NA
ERX681022	1	CC1	PRJEB3174	SAMEA2664199	gp3	0	agrA-K	NA	NA	NA	NA	NA	NA
ERX681069	1	CC1	PRJEB3174	SAMEA2664289	gp3	0	agrA-K	NA	NA	NA	NA	NA	NA
ERX681099	1	CC1	PRJEB3174	SAMEA2663835	gp3	0	agrA-K	NA	NA	NA	NA	NA	NA
ERX681157	1	CC1	PRJEB3174	SAMEA2664005	gp3	0	agrA-K	NA	NA	NA	NA	NA	NA
ERX681167	1	CC1	PRJEB3174	SAMEA2664298	gp3	0	agrA-K	NA	NA	NA	NA	NA	NA
ERX681172	1	CC1	PRJEB3174	SAMEA2664303	gp3	0	Other	NA	NA	NA	NA	NA	NA
ERX681175	1	CC1	PRJEB3174	SAMEA2664306	gp3	0	Other	NA	NA	NA	NA	NA	NA
ERX681203	1	CC1	PRJEB3174	SAMEA2664365	gp3	0	agrA-K	NA	NA	NA	NA	NA	NA
ERX681210	1	CC1	PRJEB3174	SAMEA2664380	gp3	0	agrA-K	NA	NA	NA	NA	NA	NA
ERX681217	1	CC1	PRJEB3174	SAMEA2664397	gp3	0	agrA-K	NA	NA	NA	NA	NA	NA
ERX681257	1	CC1	PRJEB3174	SAMEA2664479	gp3	0	agrA-K	NA	NA	NA	NA	NA	NA
ERX681281	1	CC1	PRJEB3174	SAMEA2664503	gp3	0	agrA-K	NA	NA	NA	NA	NA	NA
ERX681303	1	CC1	PRJEB3174	SAMEA2664575	gp3	0	agrA-K	NA	NA	NA	NA	NA	NA
ERX681308	1	CC1	PRJEB3174	SAMEA2664511	gp3	0	agrA-K	NA	NA	NA	NA	NA	NA
ERX681311	1	CC1	PRJEB3174	SAMEA2664522	gp3	0	Other	NA	NA	NA	NA	NA	NA
ERX686622	1	CC1	PRJEB3174	SAMEA2664715	gp3	0	agrA-K	NA	NA	NA	NA	NA	NA
ERX686630	1	CC1	PRJEB3174	SAMEA2664723	gp3	0	Other	NA	NA	NA	NA	NA	NA
ERX686647	1	CC1	PRJEB3174	SAMEA2664740	gp3	0	agrA-K	NA	NA	NA	NA	NA	NA
ERX686680	1	CC1	PRJEB1915	SAMEA2710340	gp3	0	agrA-K	NA	NA	NA	NA	NA	NA
ERX686684	1	CC1	PRJEB1915	SAMEA2710344	gp3	0	agrA-K	NA	NA	NA	NA	NA	NA
ERX686717	1	CC1	PRJEB1915	SAMEA2710377	gp3	0	agrA-K	NA	NA	NA	NA	NA	NA
ERX686874	1	CC1	PRJEB1915	SAMEA2710629	gp3	0	agrA-K	NA	NA	NA	NA	NA	NA
ERX686896	1	CC1	PRJEB1915	SAMEA2710651	gp3	0	agrA-K	NA	NA	NA	NA	NA	NA
ERX694878	1	CC1	PRJEB1915	SAMEA2710498	gp3	0	agrA-K	NA	NA	NA	NA	NA	NA
ERX694907	1	CC1	PRJEB1915	SAMEA2710528	gp3	0	agrA-K	NA	NA	NA	NA	NA	NA
ERX694925	1	CC1	PRJEB1915	SAMEA2710546	gp3	0	agrA-K	NA	NA	NA	NA	NA	NA
ERX694935	1	CC1	PRJEB1915	SAMEA2710556	gp3	0	agrA-K	NA	NA	NA	NA	NA	NA
ERX694953	1	CC1	PRJEB1915	SAMEA2710574	gp3	0	agrA-K	NA	NA	NA	NA	NA	NA
ERX717769	1	CC1	PRJEB1915	SAMEA2826926	gp3	0	agrA-K	NA	NA	NA	NA	NA	NA
ERX717777	1	CC1	PRJEB1915	SAMEA2826941	gp3	0	agrA-K	NA	NA	NA	NA	NA	NA
ERX717788	1	CC1	PRJEB1915	SAMEA2826961	gp3	0	agrA-K	NA	NA	NA	NA	NA	NA
ERX717814	1	CC1	PRJEB1915	SAMEA2827012	gp3	0	agrA-K	NA	NA	NA	NA	NA	NA
ERX717826	1	CC1	PRJEB1915	SAMEA2827027	gp3	0	agrA-K	NA	NA	NA	NA	NA	NA
ERX717832	1	CC1	PRJEB1915	SAMEA2827033	gp3	0	agrA-K	NA	NA	NA	NA	NA	NA
ERX717877	1	CC1	PRJEB1915	SAMEA2827107	gp3	0	agrA-K	NA	NA	NA	NA	NA	NA
ERX717909	1	CC1	PRJEB1915	SAMEA2827168	gp3	0	agrA-K	NA	NA	NA	NA	NA	NA
ERX717950	1	CC1	PRJEB1915	SAMEA2827100	gp3	0	agrA-K	NA	NA	NA	NA	NA	NA
ERX770161	1	CC1	PRJEB1915	SAMEA2826882	gp3	0	agrA-K	NA	NA	NA	NA	NA	NA
ERX770632	1	CC1	PRJEB7654	SAMEA3108455	gp3	0	Other	NA	NA	NA	NA	NA	NA
ERX807484	1	CC1	PRJEB1915	SAMEA3139351	gp3	0	agrA-K	NA	NA	NA	NA	NA	NA
ERX807522	1	CC1	PRJEB1915	SAMEA3139484	gp3	0	agrA-K	NA	NA	NA	NA	NA	NA
ERX807534	1	CC1	PRJEB1915	SAMEA3139496	gp3	0	agrA-K	NA	NA	NA	NA	NA	NA
ERX807582	1	CC1	PRJEB1915	SAMEA3139544	gp3	0	agrA-K	NA	NA	NA	NA	NA	NA
ERX807590	1	CC1	PRJEB1915	SAMEA3139552	gp3	0	agrA-K	NA	NA	NA	NA	NA	NA
ERX910754	1	CC1	PRJEB1915	SAMEA3139582	gp3	0	agrA-K	NA	NA	NA	NA	NA	NA
ERX910779	1	CC1	PRJEB1915	SAMEA3139607	gp3	0	agrA-K	NA	NA	NA	NA	NA	NA
ERX926286	1	CC1	PRJEB2655	SAMEA3214584	gp3	0	agrA-K	NA	NA	NA	NA	NA	NA
ERX926288	1	CC1	PRJEB2655	SAMEA3214586	gp3	0	agrA-K	NA	NA	NA	NA	NA	NA
ERX926381	1	CC1	PRJEB2655	SAMEA3214584	gp3	0	agrA-K	NA	NA	NA	NA	NA	NA
ERX926383	1	CC1	PRJEB2655	SAMEA3214586	gp3	0	agrA-K	NA	NA	NA	NA	NA	NA
ERX949968	1	CC1	PRJEB1915	SAMEA3180872	gp3	0	agrA-K	NA	NA	NA	NA	NA	NA
ERX949982	1	CC1	PRJEB1915	SAMEA3181181	gp3	0	agrA-K	NA	NA	NA	NA	NA	NA
ERX949987	1	CC1	PRJEB1915	SAMEA3180841	gp3	0	agrA-K	NA	NA	NA	NA	NA	NA
ERX949993	1	CC1	PRJEB1915	SAMEA3180848	gp3	0	agrA-K	NA	NA	NA	NA	NA	NA
ERX950002	1	CC1	PRJEB1915	SAMEA3180863	gp3	0	agrA-K	NA	NA	NA	NA	NA	NA
ERX950003	1	CC1	PRJEB1915	SAMEA3180864	gp3	0	agrA-K	NA	NA	NA	NA	NA	NA
ERX950039	1	CC1	PRJEB1915	SAMEA3180903	gp3	0	agrA-K	NA	NA	NA	NA	NA	NA
ERX950048	1	CC1	PRJEB1915	SAMEA3180913	gp3	0	agrA-K	NA	NA	NA	NA	NA	NA
ERX950104	1	CC1	PRJEB1915	SAMEA3181071	gp3	0	agrA-K	NA	NA	NA	NA	NA	NA
ERX950132	1	CC1	PRJEB1915	SAMEA3181101	gp3	0	agrA-K	NA	NA	NA	NA	NA	NA
ERX950135	1	CC1	PRJEB1915	SAMEA3181106	gp3	0	agrA-K	NA	NA	NA	NA	NA	NA
ERX956356	1	CC1	PRJEB1915	SAMEA3180926	gp3	0	agrA-K	NA	NA	NA	NA	NA	NA
ERX956364	1	CC1	PRJEB1915	SAMEA3180935	gp3	0	agrA-K	NA	NA	NA	NA	NA	NA
ERX956366	1	CC1	PRJEB1915	SAMEA3180937	gp3	0	agrA-K	NA	NA	NA	NA	NA	NA
ERX956397	1	CC1	PRJEB1915	SAMEA3180970	gp3	0	agrA-K	NA	NA	NA	NA	NA	NA
ERX956455	1	CC1	PRJEB1915	SAMEA3181132	gp3	0	agrA-K	NA	NA	NA	NA	NA	NA
ERX956464	1	CC1	PRJEB1915	SAMEA3181141	gp3	0	agrA-K	NA	NA	NA	NA	NA	NA
ERX956776	1	CC1	PRJEB1915	SAMEA3181456	gp3	0	agrA-K	NA	NA	NA	NA	NA	NA
ERX956809	1	CC1	PRJEB1915	SAMEA3181489	gp3	0	agrA-K	NA	NA	NA	NA	NA	NA
ERX956811	1	CC1	PRJEB1915	SAMEA3181491	gp3	0	agrA-K	NA	NA	NA	NA	NA	NA
ERX980169	1	CC1	PRJEB1915	SAMEA3217785	gp3	0	agrA-K	NA	NA	NA	NA	NA	NA
ERX980219	1	CC1	PRJEB1915	SAMEA3217835	gp3	0	agrA-K	NA	NA	NA	NA	NA	NA
ERX980258	1	CC1	PRJEB1915	SAMEA3217874	gp3	0	agrA-K	NA	NA	NA	NA	NA	NA
ERX980323	1	CC1	PRJEB1915	SAMEA3217939	gp3	0	agrA-K	NA	NA	NA	NA	NA	NA
SRX031458	1	CC1	PRJNA160947	SAMN00120561	gp3	0	agrA-K	NA	NA	NA	NA	NA	NA
SRX031534	1	CC1	PRJNA160947	SAMN00120566	gp3	0	agrA-K	NA	NA	NA	NA	NA	NA
SRX076629	1	CC1	PRJNA60669	SAMN00627551	gp3	0	agrA-K	NA	NA	NA	NA	NA	NA
SRX076792	1	CC1	PRJNA60705	SAMN00627578	gp3	0	agrA-K	NA	NA	NA	NA	NA	NA
SRX1051328	1	CC1	PRJNA270998	SAMN03289617	gp3	0	agrA-K	NA	NA	NA	NA	NA	NA
SRX1051333	1	CC1	PRJNA270998	SAMN03289616	gp3	0	agrA-K	NA	NA	NA	NA	NA	NA
SRX1051338	1	CC1	PRJNA270998	SAMN03289615	gp3	1	Other	231	ins	frameshift_variant	c.486dupT	p.Glu163fs	agrA
SRX1051347	1	CC1	PRJNA270998	SAMN03289614	gp3	0	agrA-K	NA	NA	NA	NA	NA	NA
SRX1051361	1	CC1	PRJNA270998	SAMN03289721	gp3	0	agrA-K	NA	NA	NA	NA	NA	NA
SRX1051368	1	CC1	PRJNA270998	SAMN03289613	gp3	1	agrA-K	825	snp	stop_gained	c.1204G>T	p.Glu402*	agrC
SRX1051423	1	CC1	PRJNA270998	SAMN03289612	gp3	0	agrA-K	NA	NA	NA	NA	NA	NA
SRX1051426	1	CC1	PRJNA270998	SAMN03289619	gp3	1	agrA-K	1727	del	frameshift_variant	c.301delT	p.Ser101fs	agrC
SRX1051510	1	CC1	PRJNA270998	SAMN03289611	gp3	0	agrA-K	NA	NA	NA	NA	NA	NA
SRX1051527	1	CC1	PRJNA270998	SAMN03289610	gp3	1	agrA-K	825	snp	stop_gained	c.1204G>T	p.Glu402*	agrC
SRX1051545	1	CC1	PRJNA270998	SAMN03289609	gp3	0	agrA-K	NA	NA	NA	NA	NA	NA
SRX1051551	1	CC1	PRJNA270998	SAMN03289608	gp3	1	agrA-K	825	snp	stop_gained	c.1204G>T	p.Glu402*	agrC
SRX1056058	1	CC1	PRJNA285410	SAMN03753597	gp3	0	agrA-K	NA	NA	NA	NA	NA	NA
SRX1116088	1	CC1	PRJNA289526	SAMN03859736	gp3	unknown	NA	NA	NA	NA	NA	NA	NA
SRX1116132	1	CC1	PRJNA289526	SAMN03859780	gp3	unknown	NA	NA	NA	NA	NA	NA	NA
SRX1116133	1	CC1	PRJNA289526	SAMN03859781	gp3	unknown	NA	NA	NA	NA	NA	NA	NA
SRX1422886	1	CC1	PRJNA289526	SAMN03859807	gp3	unknown	NA	NA	NA	NA	NA	NA	NA
SRX1422901	1	CC1	PRJNA289526	SAMN03859824	gp3	unknown	NA	NA	NA	NA	NA	NA	NA
SRX1741301	1	CC1	PRJNA315766	SAMN04569898	gp3	0	agrA-K	NA	NA	NA	NA	NA	NA
SRX1884741	1	CC1	PRJNA324190	SAMN05336494	gp3	0	agrA-K	NA	NA	NA	NA	NA	NA
SRX1884745	1	CC1	PRJNA324190	SAMN05336498	gp3	0	agrA-K	NA	NA	NA	NA	NA	NA
SRX1884762	1	CC1	PRJNA324190	SAMN05336515	gp3	0	agrA-K	NA	NA	NA	NA	NA	NA
SRX1884876	1	CC1	PRJNA324190	SAMN05336589	gp3	0	agrA-K	NA	NA	NA	NA	NA	NA
SRX1884933	1	CC1	PRJNA324190	SAMN05336646	gp3	0	agrA-K	NA	NA	NA	NA	NA	NA
SRX1884935	1	CC1	PRJNA324190	SAMN05336648	gp3	1	agrA-K	2101	del	frameshift_variant	c.92delT	p.Leu31fs	agrD
SRX1884990	1	CC1	PRJNA324190	SAMN05336703	gp3	0	agrA-K	NA	NA	NA	NA	NA	NA
SRX1885023	1	CC1	PRJNA324190	SAMN05336736	gp3	0	agrA-K	NA	NA	NA	NA	NA	NA
SRX1885025	1	CC1	PRJNA324190	SAMN05336738	gp3	0	agrA-K	NA	NA	NA	NA	NA	NA
SRX1885027	1	CC1	PRJNA324190	SAMN05336740	gp3	0	agrA-K	NA	NA	NA	NA	NA	NA
SRX1885029	1	CC1	PRJNA324190	SAMN05336742	gp3	0	agrA-K	NA	NA	NA	NA	NA	NA
SRX1885060	1	CC1	PRJNA324190	SAMN05336773	gp3	0	agrA-K	NA	NA	NA	NA	NA	NA
SRX1885114	1	CC1	PRJNA324190	SAMN05336826	gp3	0	agrA-K	NA	NA	NA	NA	NA	NA
SRX1885130	1	CC1	PRJNA324190	SAMN05336842	gp3	unknown	NA	NA	NA	NA	NA	NA	NA
SRX1885219	1	CC1	PRJNA324190	SAMN05336885	gp3	0	agrA-K	NA	NA	NA	NA	NA	NA
SRX1885311	1	CC1	PRJNA324190	SAMN05336989	gp3	0	agrA-K	NA	NA	NA	NA	NA	NA
SRX1885464	1	CC1	PRJNA324190	SAMN05337142	gp3	0	agrA-K	NA	NA	NA	NA	NA	NA
SRX1885497	1	CC1	PRJNA324190	SAMN05337397	gp3	0	agrA-K	NA	NA	NA	NA	NA	NA
SRX1885519	1	CC1	PRJNA324190	SAMN05337420	gp3	0	agrA-K	NA	NA	NA	NA	NA	NA
SRX1885540	1	CC1	PRJNA324190	SAMN05337441	gp3	0	agrA-K	NA	NA	NA	NA	NA	NA
SRX1885576	1	CC1	PRJNA324190	SAMN05337477	gp3	0	agrA-K	NA	NA	NA	NA	NA	NA
SRX1885586	1	CC1	PRJNA324190	SAMN05337487	gp3	0	agrA-K	NA	NA	NA	NA	NA	NA
SRX1885600	1	CC1	PRJNA324190	SAMN05337500	gp3	0	agrA-K	NA	NA	NA	NA	NA	NA
SRX1885643	1	CC1	PRJNA324190	SAMN05337568	gp3	0	agrA-K	NA	NA	NA	NA	NA	NA
SRX1885658	1	CC1	PRJNA324190	SAMN05337583	gp3	0	agrA-K	NA	NA	NA	NA	NA	NA
SRX1885663	1	CC1	PRJNA324190	SAMN05337590	gp3	1	agrA-K	1581	ins	frameshift_variant	c.447dupA	p.Phe150fs	agrC
SRX1885717	1	CC1	PRJNA324190	SAMN05337657	gp3	0	agrA-K	NA	NA	NA	NA	NA	NA
SRX1885722	1	CC1	PRJNA324190	SAMN05337662	gp3	0	agrA-K	NA	NA	NA	NA	NA	NA
SRX1885742	1	CC1	PRJNA324190	SAMN05337716	gp3	0	agrA-K	NA	NA	NA	NA	NA	NA
SRX1886600	1	CC1	PRJNA324190	SAMN05340009	gp3	0	agrA-K	NA	NA	NA	NA	NA	NA
SRX1886617	1	CC1	PRJNA324190	SAMN05340139	gp3	0	agrA-K	NA	NA	NA	NA	NA	NA
SRX1886618	1	CC1	PRJNA324190	SAMN05340150	gp3	0	agrA-K	NA	NA	NA	NA	NA	NA
SRX1886728	1	CC1	PRJNA324190	SAMN05340380	gp3	0	agrA-K	NA	NA	NA	NA	NA	NA
SRX1886796	1	CC1	PRJNA324190	SAMN05340450	gp3	0	agrA-K	NA	NA	NA	NA	NA	NA
SRX1886843	1	CC1	PRJNA324190	SAMN05340500	gp3	0	agrA-K	NA	NA	NA	NA	NA	NA
SRX1886894	1	CC1	PRJNA324190	SAMN05340551	gp3	0	agrA-K	NA	NA	NA	NA	NA	NA
SRX1886917	1	CC1	PRJNA324190	SAMN05340574	gp3	0	agrA-K	NA	NA	NA	NA	NA	NA
SRX1886961	1	CC1	PRJNA324190	SAMN05340639	gp3	0	agrA-K	NA	NA	NA	NA	NA	NA
SRX1886973	1	CC1	PRJNA324190	SAMN05340663	gp3	0	agrA-K	NA	NA	NA	NA	NA	NA
SRX1887022	1	CC1	PRJNA324190	SAMN05340742	gp3	0	agrA-K	NA	NA	NA	NA	NA	NA
SRX1887361	1	CC1	PRJNA324190	SAMN05345622	gp3	0	agrA-K	NA	NA	NA	NA	NA	NA
SRX1887413	1	CC1	PRJNA324190	SAMN05339860	gp3	0	agrA-K	NA	NA	NA	NA	NA	NA
SRX1887455	1	CC1	PRJNA324190	SAMN05339902	gp3	0	agrA-K	NA	NA	NA	NA	NA	NA
SRX1887486	1	CC1	PRJNA324190	SAMN05339952	gp3	0	agrA-K	NA	NA	NA	NA	NA	NA
SRX1887593	1	CC1	PRJNA324190	SAMN05345295	gp3	0	agrA-K	NA	NA	NA	NA	NA	NA
SRX1887614	1	CC1	PRJNA324190	SAMN05345364	gp3	0	agrA-K	NA	NA	NA	NA	NA	NA
SRX1887620	1	CC1	PRJNA324190	SAMN05345370	gp3	0	agrA-K	NA	NA	NA	NA	NA	NA
SRX1887638	1	CC1	PRJNA324190	SAMN05345405	gp3	0	agrA-K	NA	NA	NA	NA	NA	NA
SRX1887641	1	CC1	PRJNA324190	SAMN05345408	gp3	0	agrA-K	NA	NA	NA	NA	NA	NA
SRX1887666	1	CC1	PRJNA324190	SAMN05345439	gp3	0	agrA-K	NA	NA	NA	NA	NA	NA
SRX1887677	1	CC1	PRJNA324190	SAMN05345461	gp3	0	agrA-K	NA	NA	NA	NA	NA	NA
SRX1887711	1	CC1	PRJNA324190	SAMN05345607	gp3	0	agrA-K	NA	NA	NA	NA	NA	NA
SRX1887821	1	CC1	PRJNA324190	SAMN05345108	gp3	0	agrA-K	NA	NA	NA	NA	NA	NA
SRX1887835	1	CC1	PRJNA324190	SAMN05345167	gp3	0	agrA-K	NA	NA	NA	NA	NA	NA
SRX195282	1	CC1	PRJNA177560	SAMN01765604	gp3	0	agrA-K	NA	NA	NA	NA	NA	NA
SRX2219352	1	CC1	PRJNA312437	SAMN05868272	gp3	0	agrA-K	NA	NA	NA	NA	NA	NA
SRX2219353	1	CC1	PRJNA312437	SAMN05868273	gp3	0	agrA-K	NA	NA	NA	NA	NA	NA
SRX2219495	1	CC1	PRJNA312437	SAMN05868201	gp3	0	agrA-K	NA	NA	NA	NA	NA	NA
SRX2219549	1	CC1	PRJNA312437	SAMN05868205	gp3	0	agrA-K	NA	NA	NA	NA	NA	NA
SRX2556990	1	CC1	PRJNA369475	SAMN06328635	gp3	0	agrA-K	NA	NA	NA	NA	NA	NA
SRX2557001	1	CC1	PRJNA369475	SAMN06328646	gp3	0	agrA-K	NA	NA	NA	NA	NA	NA
SRX2557013	1	CC1	PRJNA369475	SAMN06328658	gp3	0	agrA-K	NA	NA	NA	NA	NA	NA
SRX2557015	1	CC1	PRJNA369475	SAMN06328660	gp3	0	Other	NA	NA	NA	NA	NA	NA
SRX2557029	1	CC1	PRJNA369475	SAMN06328674	gp3	0	Other	NA	NA	NA	NA	NA	NA
SRX2557031	1	CC1	PRJNA369475	SAMN06328676	gp3	0	agrA-K	NA	NA	NA	NA	NA	NA
SRX2557051	1	CC1	PRJNA369475	SAMN06328696	gp3	0	agrA-K	NA	NA	NA	NA	NA	NA
SRX2557053	1	CC1	PRJNA369475	SAMN06328698	gp3	0	agrA-K	NA	NA	NA	NA	NA	NA
SRX2557066	1	CC1	PRJNA369475	SAMN06328711	gp3	0	agrA-K	NA	NA	NA	NA	NA	NA
SRX2557070	1	CC1	PRJNA369475	SAMN06328715	gp3	0	agrA-K	NA	NA	NA	NA	NA	NA
SRX2557111	1	CC1	PRJNA369475	SAMN06328756	gp3	0	Other	NA	NA	NA	NA	NA	NA
SRX2557112	1	CC1	PRJNA369475	SAMN06328757	gp3	0	Other	NA	NA	NA	NA	NA	NA
SRX2557137	1	CC1	PRJNA369475	SAMN06328782	gp3	0	Other	NA	NA	NA	NA	NA	NA
SRX282511	1	CC1	PRJNA203440	SAMN02146859	gp3	0	agrA-K	NA	NA	NA	NA	NA	NA
SRX282512	1	CC1	PRJNA203440	SAMN02146859	gp3	0	agrA-K	NA	NA	NA	NA	NA	NA
SRX282513	1	CC1	PRJNA203440	SAMN02146859	gp3	0	agrA-K	NA	NA	NA	NA	NA	NA
SRX3073675	1	CC1	PRJNA243331	SAMN03763946	gp3	0	agrA-K	NA	NA	NA	NA	NA	NA
SRX3230799	1	CC1	PRJNA412599	SAMN07719225	gp3	0	agrA-K	NA	NA	NA	NA	NA	NA
SRX3230800	1	CC1	PRJNA412599	SAMN07719226	gp3	0	agrA-K	NA	NA	NA	NA	NA	NA
SRX3230807	1	CC1	PRJNA412599	SAMN07719247	gp3	0	agrA-K	NA	NA	NA	NA	NA	NA
SRX3281984	1	CC1	PRJNA414029	SAMN07780788	gp3	0	Other	NA	NA	NA	NA	NA	NA
SRX3281987	1	CC1	PRJNA414029	SAMN07780791	gp3	0	agrA-K	NA	NA	NA	NA	NA	NA
SRX3282377	1	CC1	PRJNA414029	SAMN07780893	gp3	0	agrA-K	NA	NA	NA	NA	NA	NA
SRX3282380	1	CC1	PRJNA414029	SAMN07780892	gp3	0	agrA-K	NA	NA	NA	NA	NA	NA
SRX366333	1	CC1	PRJNA214785	SAMN02314215	gp3	0	agrA-K	NA	NA	NA	NA	NA	NA
SRX477031	1	CC1	PRJNA239001	SAMN02649814	gp3	0	agrA-K	NA	NA	NA	NA	NA	NA
SRX658897	1	CC1	PRJNA252378	SAMN02865142	gp3	1	agrA-K	1727	ins	frameshift_variant	c.301dupT	p.Ser101fs	agrC
SRX658907	1	CC1	PRJNA252378	SAMN02865148	gp3	1	agrA-K	1727	ins	frameshift_variant	c.301dupT	p.Ser101fs	agrC
SRX658908	1	CC1	PRJNA252378	SAMN02865148	gp3	1	agrA-K	1727	ins	frameshift_variant	c.301dupT	p.Ser101fs	agrC
SRX658909	1	CC1	PRJNA252378	SAMN02865149	gp3	1	agrA-K	1727	ins	frameshift_variant	c.301dupT	p.Ser101fs	agrC
SRX658910	1	CC1	PRJNA252378	SAMN02865149	gp3	1	agrA-K	1727	ins	frameshift_variant	c.301dupT	p.Ser101fs	agrC
SRX658978	1	CC1	PRJNA252378	SAMN02865202	gp3	0	agrA-K	NA	NA	NA	NA	NA	NA
SRX659012	1	CC1	PRJNA252378	SAMN02865225	gp3	unknown	NA	NA	NA	NA	NA	NA	NA
SRX762058	1	CC1	PRJNA267549	SAMN03197360	gp3	0	agrA-K	NA	NA	NA	NA	NA	NA
SRX981006	1	CC1	PRJNA231221	SAMN03255442	gp3	0	agrA-K	NA	NA	NA	NA	NA	NA
SRX981403	1	CC1	PRJNA231221	SAMN03255481	gp3	0	agrA-K	NA	NA	NA	NA	NA	NA
SRX981405	1	CC1	PRJNA231221	SAMN03255482	gp3	0	agrA-K	NA	NA	NA	NA	NA	NA
ERX022909	3	unassigned	PRJEB2478	SAMEA1028244	gp3	0	agrA-K	NA	NA	NA	NA	NA	NA
ERX022916	3	unassigned	PRJEB2478	SAMEA1028244	gp3	0	agrA-K	NA	NA	NA	NA	NA	NA
ERX1583750	3	unassigned	PRJEB14648	SAMEA4058949	gp3	0	agrA-K	NA	NA	NA	NA	NA	NA
ERX1711423	3	unassigned	PRJEB13482	SAMEA3929601	gp3	0	agrA-K	NA	NA	NA	NA	NA	NA
ERX980164	3	unassigned	PRJEB1915	SAMEA3217780	gp3	0	agrA-K	NA	NA	NA	NA	NA	NA
SRX1884789	3	unassigned	PRJNA324190	SAMN05336542	gp3	0	agrA-K	NA	NA	NA	NA	NA	NA
SRX1885166	3	unassigned	PRJNA324190	SAMN05336878	gp3	0	agrA-K	NA	NA	NA	NA	NA	NA
SRX1885430	3	unassigned	PRJNA324190	SAMN05337108	gp3	0	agrA-K	NA	NA	NA	NA	NA	NA
SRX1885604	3	unassigned	PRJNA324190	SAMN05337504	gp3	0	agrA-K	NA	NA	NA	NA	NA	NA
SRX1885738	3	unassigned	PRJNA324190	SAMN05337712	gp3	0	Other	NA	NA	NA	NA	NA	NA
SRX1885746	3	unassigned	PRJNA324190	SAMN05337720	gp3	0	agrA-K	NA	NA	NA	NA	NA	NA
SRX1885760	3	unassigned	PRJNA324190	SAMN05338596	gp3	0	agrA-K	NA	NA	NA	NA	NA	NA
SRX1885806	3	unassigned	PRJNA324190	SAMN05339786	gp3	0	agrA-K	NA	NA	NA	NA	NA	NA
SRX1886644	3	unassigned	PRJNA324190	SAMN05340296	gp3	0	agrA-K	NA	NA	NA	NA	NA	NA
SRX1886653	3	unassigned	PRJNA324190	SAMN05340305	gp3	0	agrA-K	NA	NA	NA	NA	NA	NA
SRX1886676	3	unassigned	PRJNA324190	SAMN05340328	gp3	0	agrA-K	NA	NA	NA	NA	NA	NA
SRX1887088	3	unassigned	PRJNA324190	SAMN05340900	gp3	0	agrA-K	NA	NA	NA	NA	NA	NA
SRX1887390	3	unassigned	PRJNA324190	SAMN05345697	gp3	0	agrA-K	NA	NA	NA	NA	NA	NA
SRX1887541	3	unassigned	PRJNA324190	SAMN05345180	gp3	0	agrA-K	NA	NA	NA	NA	NA	NA
SRX1887598	3	unassigned	PRJNA324190	SAMN05345313	gp3	0	agrA-K	NA	NA	NA	NA	NA	NA
SRX1887605	3	unassigned	PRJNA324190	SAMN05345320	gp3	0	Other	NA	NA	NA	NA	NA	NA
SRX1887657	3	unassigned	PRJNA324190	SAMN05345430	gp3	0	agrA-K	NA	NA	NA	NA	NA	NA
SRX1887756	3	unassigned	PRJNA324190	SAMN05344132	gp3	0	agrA-K	NA	NA	NA	NA	NA	NA
SRX1887758	3	unassigned	PRJNA324190	SAMN05344464	gp3	0	agrA-K	NA	NA	NA	NA	NA	NA
SRX1887834	3	unassigned	PRJNA324190	SAMN05345156	gp3	0	agrA-K	NA	NA	NA	NA	NA	NA
ERX015571	5	CC5	PRJEB2478	SAMEA698427	gp2	unknown	NA	NA	NA	NA	NA	NA	NA
ERX015579	5	CC5	PRJEB2478	SAMEA698564	gp2	unknown	NA	NA	NA	NA	NA	NA	NA
ERX015587	5	CC5	PRJEB2478	SAMEA698433	gp2	unknown	NA	NA	NA	NA	NA	NA	NA
ERX015857	5	CC5	PRJEB2478	SAMEA698469	gp2	0	NA	NA	NA	NA	NA	NA	NA
ERX015862	5	CC5	PRJEB2478	SAMEA698602	gp2	0	agrA-K	NA	NA	NA	NA	NA	NA
ERX015863	5	CC5	PRJEB2478	SAMEA698601	gp2	1	agrA-K	1925	del	frameshift_variant	c.90_94delTTTAA	p.Asn30fs	agrC
ERX016584	5	CC5	PRJEB2478	SAMEA698660	gp2	0	agrA-K	NA	NA	NA	NA	NA	NA
ERX025547	5	CC5	PRJEB2561	SAMEA1030552	gp2	0	agrA-K	NA	NA	NA	NA	NA	NA
ERX062400	5	CC5	PRJEB2655	SAMEA1033264	gp2	0	agrA-K	NA	NA	NA	NA	NA	NA
ERX062451	5	CC5	PRJEB2655	SAMEA1033304	gp2	0	agrA-K	NA	NA	NA	NA	NA	NA
ERX062453	5	CC5	PRJEB2655	SAMEA1033298	gp2	0	agrA-K	NA	NA	NA	NA	NA	NA
ERX063826	5	CC5	PRJEB2686	SAMEA1034962	gp2	0	agrA-K	NA	NA	NA	NA	NA	NA
ERX063864	5	CC5	PRJEB2686	SAMEA1034925	gp2	0	Other	NA	NA	NA	NA	NA	NA
ERX080831	5	CC5	PRJEB2912	SAMEA1466723	gp2	0	agrA-K	NA	NA	NA	NA	NA	NA
ERX085234	5	CC5	PRJEB2756	SAMEA1317462	gp2	0	agrA-K	NA	NA	NA	NA	NA	NA
ERX085235	5	CC5	PRJEB2756	SAMEA1317583	gp2	0	agrA-K	NA	NA	NA	NA	NA	NA
ERX085326	5	CC5	PRJEB2756	SAMEA1317575	gp2	0	agrA-K	NA	NA	NA	NA	NA	NA
ERX085405	5	CC5	PRJEB2756	SAMEA1317493	gp2	0	agrA-K	NA	NA	NA	NA	NA	NA
ERX085474	5	CC5	PRJEB2858	SAMEA1317982	gp2	0	agrA-K	NA	NA	NA	NA	NA	NA
ERX085495	5	CC5	PRJEB2858	SAMEA1317988	gp2	0	agrA-K	NA	NA	NA	NA	NA	NA
ERX086695	5	CC5	PRJEB2561	SAMEA1462775	gp2	0	agrA-K	NA	NA	NA	NA	NA	NA
ERX086932	5	CC5	PRJEB2755	SAMEA1317249	gp2	1	NA	5	ins	frameshift_variant	c.712dupA	p.Ile238fs	agrA
ERX086939	5	CC5	PRJEB2755	SAMEA1317298	gp2	0	agrA-K	NA	NA	NA	NA	NA	NA
ERX086942	5	CC5	PRJEB2755	SAMEA1317206	gp2	0	agrA-K	NA	NA	NA	NA	NA	NA
ERX086990	5	CC5	PRJEB2755	SAMEA1317278	gp2	0	agrA-K	NA	NA	NA	NA	NA	NA
ERX086995	5	CC5	PRJEB2755	SAMEA1317114	gp2	0	agrA-K	NA	NA	NA	NA	NA	NA
ERX087000	5	CC5	PRJEB2755	SAMEA1317180	gp2	0	agrA-K	NA	NA	NA	NA	NA	NA
ERX087026	5	CC5	PRJEB2755	SAMEA1317196	gp2	0	agrA-K	NA	NA	NA	NA	NA	NA
ERX087031	5	CC5	PRJEB2755	SAMEA1317158	gp2	1	agrA-K	2210	del	frameshift_variant	c.602delT	p.Phe201fs	agrB
ERX087034	5	CC5	PRJEB2755	SAMEA1317119	gp2	0	agrA-K	NA	NA	NA	NA	NA	NA
ERX087049	5	CC5	PRJEB2755	SAMEA1317160	gp2	0	agrA-K	NA	NA	NA	NA	NA	NA
ERX087072	5	CC5	PRJEB2755	SAMEA1317291	gp2	0	agrA-K	NA	NA	NA	NA	NA	NA
ERX087079	5	CC5	PRJEB2755	SAMEA1317127	gp2	0	agrA-K	NA	NA	NA	NA	NA	NA
ERX087091	5	CC5	PRJEB2755	SAMEA1317219	gp2	0	agrA-K	NA	NA	NA	NA	NA	NA
ERX087104	5	CC5	PRJEB2755	SAMEA1317174	gp2	0	agrA-K	NA	NA	NA	NA	NA	NA
ERX087116	5	CC5	PRJEB2755	SAMEA1317112	gp2	0	Other	NA	NA	NA	NA	NA	NA
ERX087123	5	CC5	PRJEB2755	SAMEA1317224	gp2	1	agrA-K	2210	del	frameshift_variant	c.602delT	p.Phe201fs	agrB
ERX088480	5	CC5	PRJEB2756	SAMEA1317469	gp2	0	agrA-K	NA	NA	NA	NA	NA	NA
ERX088492	5	CC5	PRJEB2756	SAMEA1317453	gp2	0	agrA-K	NA	NA	NA	NA	NA	NA
ERX088495	5	CC5	PRJEB2756	SAMEA1317405	gp2	0	agrA-K	NA	NA	NA	NA	NA	NA
ERX092287	5	CC5	PRJEB2755	SAMEA1464158	gp2	0	agrA-K	NA	NA	NA	NA	NA	NA
ERX092289	5	CC5	PRJEB2755	SAMEA1464091	gp2	0	agrA-K	NA	NA	NA	NA	NA	NA
ERX092291	5	CC5	PRJEB2755	SAMEA1464100	gp2	unknown	agrA-K	NA	NA	NA	NA	NA	NA
ERX092321	5	CC5	PRJEB2755	SAMEA1464098	gp2	0	agrA-K	NA	NA	NA	NA	NA	NA
ERX092324	5	CC5	PRJEB2755	SAMEA1464108	gp2	0	agrA-K	NA	NA	NA	NA	NA	NA
ERX092325	5	CC5	PRJEB2755	SAMEA1464117	gp2	0	Other	NA	NA	NA	NA	NA	NA
ERX092328	5	CC5	PRJEB2755	SAMEA1464113	gp2	0	Other	NA	NA	NA	NA	NA	NA
ERX092346	5	CC5	PRJEB2755	SAMEA1464102	gp2	0	Other	NA	NA	NA	NA	NA	NA
ERX092348	5	CC5	PRJEB2755	SAMEA1464092	gp2	0	agrA-K	NA	NA	NA	NA	NA	NA
ERX092362	5	CC5	PRJEB2755	SAMEA1464088	gp2	1	agrA-K	2210	del	frameshift_variant	c.602delT	p.Phe201fs	agrB
ERX092366	5	CC5	PRJEB2755	SAMEA1464149	gp2	0	agrA-K	NA	NA	NA	NA	NA	NA
ERX094637	5	CC5	PRJEB2756	SAMEA1464639	gp2	0	agrA-K	NA	NA	NA	NA	NA	NA
ERX094764	5	CC5	PRJEB2756	SAMEA1464719	gp2	0	agrA-K	NA	NA	NA	NA	NA	NA
ERX094803	5	CC5	PRJEB2756	SAMEA1464181	gp2	0	agrA-K	NA	NA	NA	NA	NA	NA
ERX094842	5	CC5	PRJEB2756	SAMEA1464466	gp2	0	agrA-K	NA	NA	NA	NA	NA	NA
ERX095269	5	CC5	PRJEB2561	SAMEA1462710	gp2	1	agrA-K	1532	del	frameshift_variant	c.487delT	p.Tyr163fs	agrC
ERX1027988	5	CC5	PRJEB1915	SAMEA3283246	gp2	0	agrA-K	NA	NA	NA	NA	NA	NA
ERX1027999	5	CC5	PRJEB1915	SAMEA3283257	gp2	0	agrA-K	NA	NA	NA	NA	NA	NA
ERX1028030	5	CC5	PRJEB1915	SAMEA3283288	gp2	0	agrA-K	NA	NA	NA	NA	NA	NA
ERX1028033	5	CC5	PRJEB1915	SAMEA3283291	gp2	0	agrA-K	NA	NA	NA	NA	NA	NA
ERX1028040	5	CC5	PRJEB1915	SAMEA3283298	gp2	0	agrA-K	NA	NA	NA	NA	NA	NA
ERX1033558	5	CC5	PRJEB2655	SAMEA3251383	gp2	0	agrA-K	NA	NA	NA	NA	NA	NA
ERX1033562	5	CC5	PRJEB2655	SAMEA3251387	gp2	0	agrA-K	NA	NA	NA	NA	NA	NA
ERX1033569	5	CC5	PRJEB2655	SAMEA3251394	gp2	0	agrA-K	NA	NA	NA	NA	NA	NA
ERX1033574	5	CC5	PRJEB2655	SAMEA3251399	gp2	0	agrA-K	NA	NA	NA	NA	NA	NA
ERX1033653	5	CC5	PRJEB1915	SAMEA3283308	gp2	0	agrA-K	NA	NA	NA	NA	NA	NA
ERX1033660	5	CC5	PRJEB1915	SAMEA3283315	gp2	0	agrA-K	NA	NA	NA	NA	NA	NA
ERX1033706	5	CC5	PRJEB1915	SAMEA3283361	gp2	0	agrA-K	NA	NA	NA	NA	NA	NA
ERX1033716	5	CC5	PRJEB1915	SAMEA3283371	gp2	0	agrA-K	NA	NA	NA	NA	NA	NA
ERX1033725	5	CC5	PRJEB1915	SAMEA3283380	gp2	0	agrA-K	NA	NA	NA	NA	NA	NA
ERX1033731	5	CC5	PRJEB1915	SAMEA3283386	gp2	0	agrA-K	NA	NA	NA	NA	NA	NA
ERX103583	5	CC5	PRJEB3006	SAMEA1468412	gp2	0	agrA-K	NA	NA	NA	NA	NA	NA
ERX1043635	5	CC5	PRJEB1915	SAMEA3283598	gp2	0	agrA-K	NA	NA	NA	NA	NA	NA
ERX1043645	5	CC5	PRJEB1915	SAMEA3283608	gp2	0	agrA-K	NA	NA	NA	NA	NA	NA
ERX1043651	5	CC5	PRJEB1915	SAMEA3283614	gp2	0	agrA-K	NA	NA	NA	NA	NA	NA
ERX1043668	5	CC5	PRJEB1915	SAMEA3283631	gp2	0	agrA-K	NA	NA	NA	NA	NA	NA
ERX1043676	5	CC5	PRJEB1915	SAMEA3283639	gp2	0	agrA-K	NA	NA	NA	NA	NA	NA
ERX1043701	5	CC5	PRJEB1915	SAMEA3283665	gp2	0	agrA-K	NA	NA	NA	NA	NA	NA
ERX1043711	5	CC5	PRJEB1915	SAMEA3283675	gp2	0	agrA-K	NA	NA	NA	NA	NA	NA
ERX1043717	5	CC5	PRJEB1915	SAMEA3283681	gp2	0	agrA-K	NA	NA	NA	NA	NA	NA
ERX1048110	5	CC5	PRJEB1915	SAMEA3283404	gp2	0	agrA-K	NA	NA	NA	NA	NA	NA
ERX1048115	5	CC5	PRJEB1915	SAMEA3283409	gp2	0	agrA-K	NA	NA	NA	NA	NA	NA
ERX1048123	5	CC5	PRJEB1915	SAMEA3283417	gp2	0	agrA-K	NA	NA	NA	NA	NA	NA
ERX1048132	5	CC5	PRJEB1915	SAMEA3283426	gp2	0	agrA-K	NA	NA	NA	NA	NA	NA
ERX1048135	5	CC5	PRJEB1915	SAMEA3283429	gp2	0	agrA-K	NA	NA	NA	NA	NA	NA
ERX1048136	5	CC5	PRJEB1915	SAMEA3283430	gp2	0	agrA-K	NA	NA	NA	NA	NA	NA
ERX1048140	5	CC5	PRJEB1915	SAMEA3283434	gp2	0	agrA-K	NA	NA	NA	NA	NA	NA
ERX1048166	5	CC5	PRJEB1915	SAMEA3283460	gp2	0	agrA-K	NA	NA	NA	NA	NA	NA
ERX1048175	5	CC5	PRJEB1915	SAMEA3283469	gp2	0	agrA-K	NA	NA	NA	NA	NA	NA
ERX1048194	5	CC5	PRJEB1915	SAMEA3283489	gp2	0	agrA-K	NA	NA	NA	NA	NA	NA
ERX1048209	5	CC5	PRJEB1915	SAMEA3283504	gp2	0	agrA-K	NA	NA	NA	NA	NA	NA
ERX1048212	5	CC5	PRJEB1915	SAMEA3283507	gp2	0	agrA-K	NA	NA	NA	NA	NA	NA
ERX1048229	5	CC5	PRJEB1915	SAMEA3283524	gp2	0	agrA-K	NA	NA	NA	NA	NA	NA
ERX1048234	5	CC5	PRJEB1915	SAMEA3283529	gp2	0	agrA-K	NA	NA	NA	NA	NA	NA
ERX1048244	5	CC5	PRJEB1915	SAMEA3283539	gp2	0	agrA-K	NA	NA	NA	NA	NA	NA
ERX1048271	5	CC5	PRJEB1915	SAMEA3283566	gp2	0	agrA-K	NA	NA	NA	NA	NA	NA
ERX1048285	5	CC5	PRJEB1915	SAMEA3283580	gp2	0	agrA-K	NA	NA	NA	NA	NA	NA
ERX1048286	5	CC5	PRJEB1915	SAMEA3283581	gp2	0	agrA-K	NA	NA	NA	NA	NA	NA
ERX1048289	5	CC5	PRJEB1915	SAMEA3283584	gp2	0	agrA-K	NA	NA	NA	NA	NA	NA
ERX105400	5	CC5	PRJEB2756	SAMEA1464480	gp2	0	agrA-K	NA	NA	NA	NA	NA	NA
ERX105446	5	CC5	PRJEB2756	SAMEA1464454	gp2	1	agrA-K	1356	ins	frameshift_variant	c.660_663dupCACA	p.Leu222fs	agrC
ERX105447	5	CC5	PRJEB2756	SAMEA1464217	gp2	0	agrA-K	NA	NA	NA	NA	NA	NA
ERX1086750	5	CC5	PRJEB1915	SAMEA3322843	gp2	0	agrA-K	NA	NA	NA	NA	NA	NA
ERX1086755	5	CC5	PRJEB1915	SAMEA3322848	gp2	0	agrA-K	NA	NA	NA	NA	NA	NA
ERX1086768	5	CC5	PRJEB1915	SAMEA3322860	gp2	0	agrA-K	NA	NA	NA	NA	NA	NA
ERX1086771	5	CC5	PRJEB1915	SAMEA3322863	gp2	0	agrA-K	NA	NA	NA	NA	NA	NA
ERX1086785	5	CC5	PRJEB1915	SAMEA3339716	gp2	0	agrA-K	NA	NA	NA	NA	NA	NA
ERX1086791	5	CC5	PRJEB1915	SAMEA3322909	gp2	0	agrA-K	NA	NA	NA	NA	NA	NA
ERX1086803	5	CC5	PRJEB1915	SAMEA3322920	gp2	0	agrA-K	NA	NA	NA	NA	NA	NA
ERX1086819	5	CC5	PRJEB1915	SAMEA3322942	gp2	0	agrA-K	NA	NA	NA	NA	NA	NA
ERX1086822	5	CC5	PRJEB1915	SAMEA3322948	gp2	0	agrA-K	NA	NA	NA	NA	NA	NA
ERX1086834	5	CC5	PRJEB1915	SAMEA3322969	gp2	0	agrA-K	NA	NA	NA	NA	NA	NA
ERX1086837	5	CC5	PRJEB1915	SAMEA3322974	gp2	0	agrA-K	NA	NA	NA	NA	NA	NA
ERX1086838	5	CC5	PRJEB1915	SAMEA3322976	gp2	0	agrA-K	NA	NA	NA	NA	NA	NA
ERX1086839	5	CC5	PRJEB1915	SAMEA3322979	gp2	0	agrA-K	NA	NA	NA	NA	NA	NA
ERX1086845	5	CC5	PRJEB1915	SAMEA3339740	gp2	0	agrA-K	NA	NA	NA	NA	NA	NA
ERX1086849	5	CC5	PRJEB1915	SAMEA3322996	gp2	0	agrA-K	NA	NA	NA	NA	NA	NA
ERX1086854	5	CC5	PRJEB1915	SAMEA3323006	gp2	0	agrA-K	NA	NA	NA	NA	NA	NA
ERX1086863	5	CC5	PRJEB1915	SAMEA3323023	gp2	0	agrA-K	NA	NA	NA	NA	NA	NA
ERX1086864	5	CC5	PRJEB1915	SAMEA3323025	gp2	0	agrA-K	NA	NA	NA	NA	NA	NA
ERX1096229	5	CC5	PRJEB1915	SAMEA2228835	gp2	0	agrA-K	NA	NA	NA	NA	NA	NA
ERX1096234	5	CC5	PRJEB1915	SAMEA2228835	gp2	0	agrA-K	NA	NA	NA	NA	NA	NA
ERX110352	5	CC5	PRJEB2756	SAMEA1464437	gp2	0	agrA-K	NA	NA	NA	NA	NA	NA
ERX110358	5	CC5	PRJEB2756	SAMEA1464299	gp2	0	Other	NA	NA	NA	NA	NA	NA
ERX110375	5	CC5	PRJEB2756	SAMEA1464546	gp2	0	agrA-K	NA	NA	NA	NA	NA	NA
ERX110402	5	CC5	PRJEB2756	SAMEA1464475	gp2	0	agrA-K	NA	NA	NA	NA	NA	NA
ERX110428	5	CC5	PRJEB2756	SAMEA1464381	gp2	0	agrA-K	NA	NA	NA	NA	NA	NA
ERX110430	5	CC5	PRJEB2756	SAMEA1464542	gp2	1	agrA-K	869	ins	frameshift_variant	c.1150dupT	p.Ser384fs	agrC
ERX110758	5	CC5	PRJEB2870	SAMEA1324553	gp2	0	agrA-K	NA	NA	NA	NA	NA	NA
ERX110795	5	CC5	PRJEB2870	SAMEA1324511	gp2	0	agrA-K	NA	NA	NA	NA	NA	NA
ERX110867	5	CC5	PRJEB2870	SAMEA1324587	gp2	0	agrA-K	NA	NA	NA	NA	NA	NA
ERX1114448	5	CC5	PRJEB1915	SAMEA3323035	gp2	0	agrA-K	NA	NA	NA	NA	NA	NA
ERX1114450	5	CC5	PRJEB1915	SAMEA3323039	gp2	0	agrA-K	NA	NA	NA	NA	NA	NA
ERX1114453	5	CC5	PRJEB1915	SAMEA3323044	gp2	1	agrA-K	1532	del	frameshift_variant	c.487delT	p.Tyr163fs	agrC
ERX1114463	5	CC5	PRJEB1915	SAMEA3323061	gp2	0	agrA-K	NA	NA	NA	NA	NA	NA
ERX1114464	5	CC5	PRJEB1915	SAMEA3323063	gp2	0	agrA-K	NA	NA	NA	NA	NA	NA
ERX1114469	5	CC5	PRJEB1915	SAMEA3322924	gp2	0	agrA-K	NA	NA	NA	NA	NA	NA
ERX1114472	5	CC5	PRJEB1915	SAMEA3322932	gp2	0	agrA-K	NA	NA	NA	NA	NA	NA
ERX1114477	5	CC5	PRJEB1915	SAMEA3322941	gp2	0	agrA-K	NA	NA	NA	NA	NA	NA
ERX1114479	5	CC5	PRJEB1915	SAMEA3339718	gp2	0	Other	NA	NA	NA	NA	NA	NA
ERX1114485	5	CC5	PRJEB1915	SAMEA3322954	gp2	0	agrA-K	NA	NA	NA	NA	NA	NA
ERX1114500	5	CC5	PRJEB1915	SAMEA3322980	gp2	1	agrA-K	1532	del	frameshift_variant	c.487delT	p.Tyr163fs	agrC
ERX1114503	5	CC5	PRJEB1915	SAMEA3322986	gp2	0	agrA-K	NA	NA	NA	NA	NA	NA
ERX1114512	5	CC5	PRJEB1915	SAMEA3323002	gp2	0	agrA-K	NA	NA	NA	NA	NA	NA
ERX1114526	5	CC5	PRJEB1915	SAMEA3323026	gp2	0	agrA-K	NA	NA	NA	NA	NA	NA
ERX1114534	5	CC5	PRJEB1915	SAMEA3339745	gp2	0	agrA-K	NA	NA	NA	NA	NA	NA
ERX1114535	5	CC5	PRJEB1915	SAMEA3323041	gp2	0	agrA-K	NA	NA	NA	NA	NA	NA
ERX1114536	5	CC5	PRJEB1915	SAMEA3323043	gp2	0	agrA-K	NA	NA	NA	NA	NA	NA
ERX1114540	5	CC5	PRJEB1915	SAMEA3323050	gp2	0	agrA-K	NA	NA	NA	NA	NA	NA
ERX1114564	5	CC5	PRJEB1915	SAMEA3323082	gp2	0	Other	NA	NA	NA	NA	NA	NA
ERX1114578	5	CC5	PRJEB1915	SAMEA3323094	gp2	0	agrA-K	NA	NA	NA	NA	NA	NA
ERX1114580	5	CC5	PRJEB1915	SAMEA3323096	gp2	0	agrA-K	NA	NA	NA	NA	NA	NA
ERX1114581	5	CC5	PRJEB1915	SAMEA3323097	gp2	1	agrA-K	1532	del	frameshift_variant	c.487delT	p.Tyr163fs	agrC
ERX1114582	5	CC5	PRJEB1915	SAMEA3339735	gp2	0	agrA-K	NA	NA	NA	NA	NA	NA
ERX1114585	5	CC5	PRJEB1915	SAMEA3323100	gp2	0	Other	NA	NA	NA	NA	NA	NA
ERX1114591	5	CC5	PRJEB1915	SAMEA3323105	gp2	0	agrA-K	NA	NA	NA	NA	NA	NA
ERX1114605	5	CC5	PRJEB1915	SAMEA3323118	gp2	0	agrA-K	NA	NA	NA	NA	NA	NA
ERX1114606	5	CC5	PRJEB1915	SAMEA3323119	gp2	0	agrA-K	NA	NA	NA	NA	NA	NA
ERX1114611	5	CC5	PRJEB1915	SAMEA3323178	gp2	0	agrA-K	NA	NA	NA	NA	NA	NA
ERX1120217	5	CC5	PRJEB11177	SAMEA3573558	gp2	0	agrA-K	NA	NA	NA	NA	NA	NA
ERX1120238	5	CC5	PRJEB11177	SAMEA3573579	gp2	0	Other	NA	NA	NA	NA	NA	NA
ERX1120248	5	CC5	PRJEB11177	SAMEA3573589	gp2	0	agrA-K	NA	NA	NA	NA	NA	NA
ERX1120273	5	CC5	PRJEB11177	SAMEA3573615	gp2	0	agrA-K	NA	NA	NA	NA	NA	NA
ERX1120360	5	CC5	PRJEB11177	SAMEA3573703	gp2	0	agrA-K	NA	NA	NA	NA	NA	NA
ERX1120363	5	CC5	PRJEB11177	SAMEA3573706	gp2	0	Other	NA	NA	NA	NA	NA	NA
ERX1120403	5	CC5	PRJEB11177	SAMEA3573747	gp2	0	agrA-K	NA	NA	NA	NA	NA	NA
ERX1120488	5	CC5	PRJEB11177	SAMEA3573833	gp2	0	agrA-K	NA	NA	NA	NA	NA	NA
ERX1120568	5	CC5	PRJEB11177	SAMEA3573914	gp2	0	agrA-K	NA	NA	NA	NA	NA	NA
ERX1120573	5	CC5	PRJEB11177	SAMEA3573919	gp2	0	agrA-K	NA	NA	NA	NA	NA	NA
ERX1120651	5	CC5	PRJEB11177	SAMEA3573998	gp2	0	agrA-K	NA	NA	NA	NA	NA	NA
ERX113993	5	CC5	PRJEB2870	SAMEA1466459	gp2	0	agrA-K	NA	NA	NA	NA	NA	NA
ERX1150003	5	CC5	PRJEB9575	SAMEA3449000	gp2	1	agrA-K	1241	del	frameshift_variant	c.777_778delTT	p.Tyr260fs	agrC
ERX1150008	5	CC5	PRJEB9575	SAMEA3449005	gp2	0	agrA-K	NA	NA	NA	NA	NA	NA
ERX1150013	5	CC5	PRJEB9575	SAMEA3449010	gp2	0	agrA-K	NA	NA	NA	NA	NA	NA
ERX1150015	5	CC5	PRJEB9575	SAMEA3449012	gp2	0	agrA-K	NA	NA	NA	NA	NA	NA
ERX1150154	5	CC5	PRJEB9575	SAMEA3448917	gp2	0	agrA-K	NA	NA	NA	NA	NA	NA
ERX1150170	5	CC5	PRJEB9575	SAMEA3448933	gp2	0	agrA-K	NA	NA	NA	NA	NA	NA
ERX1162596	5	CC5	PRJEB9644	SAMEA3464975	gp2	0	agrA-K	NA	NA	NA	NA	NA	NA
ERX1220909	5	CC5	PRJEB11627	SAMEA3670753	gp2	0	agrA-K	NA	NA	NA	NA	NA	NA
ERX1222181	5	CC5	PRJEB11627	SAMEA3671663	gp2	0	agrA-K	NA	NA	NA	NA	NA	NA
ERX1222190	5	CC5	PRJEB11627	SAMEA3671672	gp2	0	agrA-K	NA	NA	NA	NA	NA	NA
ERX1222198	5	CC5	PRJEB11627	SAMEA3671680	gp2	0	agrA-K	NA	NA	NA	NA	NA	NA
ERX1222209	5	CC5	PRJEB11627	SAMEA3671691	gp2	0	agrA-K	NA	NA	NA	NA	NA	NA
ERX1222222	5	CC5	PRJEB11627	SAMEA3671704	gp2	0	agrA-K	NA	NA	NA	NA	NA	NA
ERX1222240	5	CC5	PRJEB11627	SAMEA3671722	gp2	unknown	NA	NA	NA	NA	NA	NA	NA
ERX1222254	5	CC5	PRJEB11627	SAMEA3671736	gp2	0	agrA-K	NA	NA	NA	NA	NA	NA
ERX1222264	5	CC5	PRJEB11627	SAMEA3671746	gp2	0	agrA-K	NA	NA	NA	NA	NA	NA
ERX1222267	5	CC5	PRJEB11627	SAMEA3671749	gp2	0	agrA-K	NA	NA	NA	NA	NA	NA
ERX1222268	5	CC5	PRJEB11627	SAMEA3671750	gp2	unknown	NA	NA	NA	NA	NA	NA	NA
ERX1222291	5	CC5	PRJEB11627	SAMEA3671773	gp2	0	agrA-K	NA	NA	NA	NA	NA	NA
ERX1222309	5	CC5	PRJEB11627	SAMEA3671791	gp2	0	agrA-K	NA	NA	NA	NA	NA	NA
ERX1229322	5	CC5	PRJEB2655	SAMEA3488970	gp2	0	agrA-K	NA	NA	NA	NA	NA	NA
ERX1229323	5	CC5	PRJEB2655	SAMEA3488971	gp2	0	agrA-K	NA	NA	NA	NA	NA	NA
ERX1269178	5	CC5	PRJEB8084	SAMEA3716941	gp2	0	agrA-K	NA	NA	NA	NA	NA	NA
ERX1269190	5	CC5	PRJEB8084	SAMEA3716953	gp2	0	agrA-K	NA	NA	NA	NA	NA	NA
ERX1269226	5	CC5	PRJEB8084	SAMEA3716989	gp2	0	agrA-K	NA	NA	NA	NA	NA	NA
ERX1269231	5	CC5	PRJEB8084	SAMEA3716994	gp2	0	agrA-K	NA	NA	NA	NA	NA	NA
ERX1269233	5	CC5	PRJEB8084	SAMEA3716996	gp2	0	agrA-K	NA	NA	NA	NA	NA	NA
ERX1269265	5	CC5	PRJEB8084	SAMEA3717028	gp2	0	agrA-K	NA	NA	NA	NA	NA	NA
ERX1273539	5	CC5	PRJEB12333	SAMEA3723500	gp2	0	agrA-K	NA	NA	NA	NA	NA	NA
ERX1273542	5	CC5	PRJEB12333	SAMEA3723503	gp2	0	agrA-K	NA	NA	NA	NA	NA	NA
ERX1273543	5	CC5	PRJEB12333	SAMEA3723504	gp2	unknown	NA	NA	NA	NA	NA	NA	NA
ERX1273545	5	CC5	PRJEB12333	SAMEA3723506	gp2	0	Other	NA	NA	NA	NA	NA	NA
ERX1273546	5	CC5	PRJEB12333	SAMEA3723507	gp2	0	agrA-K	NA	NA	NA	NA	NA	NA
ERX1273547	5	CC5	PRJEB12333	SAMEA3723508	gp2	0	agrA-K	NA	NA	NA	NA	NA	NA
ERX1273548	5	CC5	PRJEB12333	SAMEA3723509	gp2	0	agrA-K	NA	NA	NA	NA	NA	NA
ERX1273549	5	CC5	PRJEB12333	SAMEA3723510	gp2	0	agrA-K	NA	NA	NA	NA	NA	NA
ERX1273550	5	CC5	PRJEB12333	SAMEA3723511	gp2	0	agrA-K	NA	NA	NA	NA	NA	NA
ERX1273551	5	CC5	PRJEB12333	SAMEA3723512	gp2	0	agrA-K	NA	NA	NA	NA	NA	NA
ERX1273552	5	CC5	PRJEB12333	SAMEA3723513	gp2	0	agrA-K	NA	NA	NA	NA	NA	NA
ERX1273553	5	CC5	PRJEB12333	SAMEA3723514	gp2	0	agrA-K	NA	NA	NA	NA	NA	NA
ERX1273554	5	CC5	PRJEB12333	SAMEA3723515	gp2	0	agrA-K	NA	NA	NA	NA	NA	NA
ERX1273555	5	CC5	PRJEB12333	SAMEA3723516	gp2	0	agrA-K	NA	NA	NA	NA	NA	NA
ERX1273556	5	CC5	PRJEB12333	SAMEA3723517	gp2	0	agrA-K	NA	NA	NA	NA	NA	NA
ERX1273557	5	CC5	PRJEB12333	SAMEA3723518	gp2	0	agrA-K	NA	NA	NA	NA	NA	NA
ERX1273558	5	CC5	PRJEB12333	SAMEA3723519	gp2	0	agrA-K	NA	NA	NA	NA	NA	NA
ERX1273559	5	CC5	PRJEB12333	SAMEA3723520	gp2	0	agrA-K	NA	NA	NA	NA	NA	NA
ERX1273560	5	CC5	PRJEB12333	SAMEA3723521	gp2	0	agrA-K	NA	NA	NA	NA	NA	NA
ERX1273561	5	CC5	PRJEB12333	SAMEA3723522	gp2	0	agrA-K	NA	NA	NA	NA	NA	NA
ERX1273562	5	CC5	PRJEB12333	SAMEA3723523	gp2	unknown	NA	NA	NA	NA	NA	NA	NA
ERX1273563	5	CC5	PRJEB12333	SAMEA3723524	gp2	0	agrA-K	NA	NA	NA	NA	NA	NA
ERX1273564	5	CC5	PRJEB12333	SAMEA3723525	gp2	0	agrA-K	NA	NA	NA	NA	NA	NA
ERX1273566	5	CC5	PRJEB12333	SAMEA3723527	gp2	0	agrA-K	NA	NA	NA	NA	NA	NA
ERX1273567	5	CC5	PRJEB12333	SAMEA3723528	gp2	0	agrA-K	NA	NA	NA	NA	NA	NA
ERX1273568	5	CC5	PRJEB12333	SAMEA3723529	gp2	0	agrA-K	NA	NA	NA	NA	NA	NA
ERX1273569	5	CC5	PRJEB12333	SAMEA3723530	gp2	unknown	NA	NA	NA	NA	NA	NA	NA
ERX1273572	5	CC5	PRJEB12333	SAMEA3723533	gp2	unknown	NA	NA	NA	NA	NA	NA	NA
ERX1273573	5	CC5	PRJEB12333	SAMEA3723534	gp2	0	agrA-K	NA	NA	NA	NA	NA	NA
ERX1273574	5	CC5	PRJEB12333	SAMEA3723535	gp2	0	agrA-K	NA	NA	NA	NA	NA	NA
ERX1273575	5	CC5	PRJEB12333	SAMEA3723536	gp2	unknown	NA	NA	NA	NA	NA	NA	NA
ERX1273576	5	CC5	PRJEB12333	SAMEA3723537	gp2	0	agrA-K	NA	NA	NA	NA	NA	NA
ERX1273577	5	CC5	PRJEB12333	SAMEA3723538	gp2	0	agrA-K	NA	NA	NA	NA	NA	NA
ERX1284824	5	CC5	PRJEB12240	SAMEA3726506	gp2	0	agrA-K	NA	NA	NA	NA	NA	NA
ERX1284825	5	CC5	PRJEB12240	SAMEA3726507	gp2	0	agrA-K	NA	NA	NA	NA	NA	NA
ERX1286003	5	CC5	PRJEB12419	SAMEA3727060	gp2	unknown	NA	NA	NA	NA	NA	NA	NA
ERX1286024	5	CC5	PRJEB12419	SAMEA3727081	gp2	0	agrA-K	NA	NA	NA	NA	NA	NA
ERX1286034	5	CC5	PRJEB12419	SAMEA3727091	gp2	0	agrA-K	NA	NA	NA	NA	NA	NA
ERX1314977	5	CC5	PRJEB2655	SAMEA3595407	gp2	0	agrA-K	NA	NA	NA	NA	NA	NA
ERX132382	5	CC5	PRJEB2944	SAMEA1466853	gp2	0	agrA-K	NA	NA	NA	NA	NA	NA
ERX134592	5	CC5	PRJEB2756	SAMEA1469669	gp2	0	agrA-K	NA	NA	NA	NA	NA	NA
ERX134635	5	CC5	PRJEB2756	SAMEA1469581	gp2	0	agrA-K	NA	NA	NA	NA	NA	NA
ERX134688	5	CC5	PRJEB2756	SAMEA1469613	gp2	0	agrA-K	NA	NA	NA	NA	NA	NA
ERX139382	5	CC5	PRJEB2686	SAMEA1485137	gp2	0	agrA-K	NA	NA	NA	NA	NA	NA
ERX1405513	5	CC5	PRJEB2478	SAMEA3894860	gp2	0	agrA-K	NA	NA	NA	NA	NA	NA
ERX1405516	5	CC5	PRJEB2478	SAMEA3894863	gp2	1	agrA-K	NA	NA	NA	NA	NA	NA
ERX140789	5	CC5	PRJEB2998	SAMEA1486990	gp2	0	agrA-K	NA	NA	NA	NA	NA	NA
ERX147786	5	CC5	PRJEB2655	SAMEA1522627	gp2	0	agrA-K	NA	NA	NA	NA	NA	NA
ERX147787	5	CC5	PRJEB2655	SAMEA1522623	gp2	0	NA	NA	NA	NA	NA	NA	NA
ERX147797	5	CC5	PRJEB2655	SAMEA1522646	gp2	0	agrA-K	NA	NA	NA	NA	NA	NA
ERX147800	5	CC5	PRJEB2655	SAMEA1522633	gp2	0	NA	NA	NA	NA	NA	NA	NA
ERX147817	5	CC5	PRJEB2655	SAMEA1522582	gp2	0	agrA-K	NA	NA	NA	NA	NA	NA
ERX147989	5	CC5	PRJEB2755	SAMEA1523302	gp2	0	agrA-K	NA	NA	NA	NA	NA	NA
ERX147993	5	CC5	PRJEB2755	SAMEA1523263	gp2	0	agrA-K	NA	NA	NA	NA	NA	NA
ERX147995	5	CC5	PRJEB2755	SAMEA1523318	gp2	0	agrA-K	NA	NA	NA	NA	NA	NA
ERX147996	5	CC5	PRJEB2755	SAMEA1523262	gp2	unknown	NA	NA	NA	NA	NA	NA	NA
ERX148000	5	CC5	PRJEB2755	SAMEA1523283	gp2	0	agrA-K	NA	NA	NA	NA	NA	NA
ERX148001	5	CC5	PRJEB2755	SAMEA1523278	gp2	0	agrA-K	NA	NA	NA	NA	NA	NA
ERX1492896	5	CC5	PRJEB2655	SAMEA3719246	gp2	0	agrA-K	NA	NA	NA	NA	NA	NA
ERX1492897	5	CC5	PRJEB2655	SAMEA3719248	gp2	0	agrA-K	NA	NA	NA	NA	NA	NA
ERX1492901	5	CC5	PRJEB2655	SAMEA3719256	gp2	0	agrA-K	NA	NA	NA	NA	NA	NA
ERX1583738	5	CC5	PRJEB14648	SAMEA4058937	gp2	0	Other	NA	NA	NA	NA	NA	NA
ERX1619778	5	CC5	PRJEB14861	SAMEA4356844	gp2	0	agrA-K	NA	NA	NA	NA	NA	NA
ERX1619779	5	CC5	PRJEB14861	SAMEA4356846	gp2	0	agrA-K	NA	NA	NA	NA	NA	NA
ERX1626143	5	CC5	PRJEB9390	SAMEA3890974	gp2	1	agrA-K	2210	del	frameshift_variant	c.602delT	p.Phe201fs	agrB
ERX1628240	5	CC5	PRJEB13482	SAMEA3929197	gp2	0	agrA-K	NA	NA	NA	NA	NA	NA
ERX1628281	5	CC5	PRJEB13482	SAMEA3929269	gp2	0	Other	NA	NA	NA	NA	NA	NA
ERX1628296	5	CC5	PRJEB13482	SAMEA3929301	gp2	1	agrA-K	1532	del	frameshift_variant	c.487delT	p.Tyr163fs	agrC
ERX1628302	5	CC5	PRJEB13482	SAMEA3929314	gp2	0	agrA-K	NA	NA	NA	NA	NA	NA
ERX1628313	5	CC5	PRJEB13482	SAMEA3929335	gp2	1	Other	1532	del	frameshift_variant	c.487delT	p.Tyr163fs	agrC
ERX164826	5	CC5	PRJEB2655	SAMEA1564949	gp2	0	agrA-K	NA	NA	NA	NA	NA	NA
ERX164859	5	CC5	PRJEB2655	SAMEA1564895	gp2	0	agrA-K	NA	NA	NA	NA	NA	NA
ERX164866	5	CC5	PRJEB2655	SAMEA1564882	gp2	0	agrA-K	NA	NA	NA	NA	NA	NA
ERX164868	5	CC5	PRJEB2655	SAMEA1564915	gp2	0	agrA-K	NA	NA	NA	NA	NA	NA
ERX164869	5	CC5	PRJEB2655	SAMEA1565076	gp2	0	agrA-K	NA	NA	NA	NA	NA	NA
ERX164873	5	CC5	PRJEB2655	SAMEA1565110	gp2	0	agrA-K	NA	NA	NA	NA	NA	NA
ERX164882	5	CC5	PRJEB2655	SAMEA1565105	gp2	0	agrA-K	NA	NA	NA	NA	NA	NA
ERX164890	5	CC5	PRJEB2655	SAMEA1565152	gp2	0	agrA-K	NA	NA	NA	NA	NA	NA
ERX164894	5	CC5	PRJEB2655	SAMEA1565100	gp2	0	agrA-K	NA	NA	NA	NA	NA	NA
ERX164901	5	CC5	PRJEB2655	SAMEA1564982	gp2	unknown	NA	NA	NA	NA	NA	NA	NA
ERX1657191	5	CC5	PRJEB13482	SAMEA3919842	gp2	0	agrA-K	NA	NA	NA	NA	NA	NA
ERX1657198	5	CC5	PRJEB13482	SAMEA3919854	gp2	0	agrA-K	NA	NA	NA	NA	NA	NA
ERX1657201	5	CC5	PRJEB13482	SAMEA3919862	gp2	0	agrA-K	NA	NA	NA	NA	NA	NA
ERX1657202	5	CC5	PRJEB13482	SAMEA3919863	gp2	0	agrA-K	NA	NA	NA	NA	NA	NA
ERX1657217	5	CC5	PRJEB13482	SAMEA3919892	gp2	0	agrA-K	NA	NA	NA	NA	NA	NA
ERX1657223	5	CC5	PRJEB13482	SAMEA3919903	gp2	0	agrA-K	NA	NA	NA	NA	NA	NA
ERX1657235	5	CC5	PRJEB13482	SAMEA3919928	gp2	0	agrA-K	NA	NA	NA	NA	NA	NA
ERX1657236	5	CC5	PRJEB13482	SAMEA3919930	gp2	0	agrA-K	NA	NA	NA	NA	NA	NA
ERX1657271	5	CC5	PRJEB13482	SAMEA3919998	gp2	1	agrA-K	1983	ins	frameshift_variant	c.36dupT	p.Gln13fs	agrC
ERX1657282	5	CC5	PRJEB13482	SAMEA3919847	gp2	0	agrA-K	NA	NA	NA	NA	NA	NA
ERX1657288	5	CC5	PRJEB13482	SAMEA3919858	gp2	0	agrA-K	NA	NA	NA	NA	NA	NA
ERX1657330	5	CC5	PRJEB13482	SAMEA3919943	gp2	0	agrA-K	NA	NA	NA	NA	NA	NA
ERX1657332	5	CC5	PRJEB13482	SAMEA3919947	gp2	1	agrA-K	1925	del	frameshift_variant	c.90_94delTTTAA	p.Asn30fs	agrC
ERX1657344	5	CC5	PRJEB13482	SAMEA3919973	gp2	0	agrA-K	NA	NA	NA	NA	NA	NA
ERX1657347	5	CC5	PRJEB13482	SAMEA3919979	gp2	0	agrA-K	NA	NA	NA	NA	NA	NA
ERX1657363	5	CC5	PRJEB13482	SAMEA3920011	gp2	0	agrA-K	NA	NA	NA	NA	NA	NA
ERX1662331	5	CC5	PRJEB15192	SAMEA4389835	gp2	0	agrA-K	NA	NA	NA	NA	NA	NA
ERX1662701	5	CC5	PRJEB15192	SAMEA4390205	gp2	0	agrA-K	NA	NA	NA	NA	NA	NA
ERX1662704	5	CC5	PRJEB15192	SAMEA4390208	gp2	1	agrA-K	1611	snp	stop_gained	c.409A>T	p.Lys137*	agrC
ERX1662753	5	CC5	PRJEB15192	SAMEA4390257	gp2	0	agrA-K	NA	NA	NA	NA	NA	NA
ERX1662754	5	CC5	PRJEB15192	SAMEA4390258	gp2	0	agrA-K	NA	NA	NA	NA	NA	NA
ERX1662768	5	CC5	PRJEB15192	SAMEA4390272	gp2	0	agrA-K	NA	NA	NA	NA	NA	NA
ERX1662800	5	CC5	PRJEB15192	SAMEA4390304	gp2	0	agrA-K	NA	NA	NA	NA	NA	NA
ERX1662825	5	CC5	PRJEB15192	SAMEA4390329	gp2	0	agrA-K	NA	NA	NA	NA	NA	NA
ERX1662841	5	CC5	PRJEB15192	SAMEA4390539	gp2	0	agrA-K	NA	NA	NA	NA	NA	NA
ERX1666227	5	CC5	PRJEB13482	SAMEA3923874	gp2	0	Other	NA	NA	NA	NA	NA	NA
ERX1666228	5	CC5	PRJEB13482	SAMEA3923875	gp2	0	agrA-K	NA	NA	NA	NA	NA	NA
ERX1666296	5	CC5	PRJEB13482	SAMEA3924016	gp2	0	agrA-K	NA	NA	NA	NA	NA	NA
ERX1666309	5	CC5	PRJEB13482	SAMEA3923885	gp2	0	agrA-K	NA	NA	NA	NA	NA	NA
ERX1666313	5	CC5	PRJEB13482	SAMEA3923893	gp2	0	agrA-K	NA	NA	NA	NA	NA	NA
ERX1666316	5	CC5	PRJEB13482	SAMEA3923899	gp2	0	agrA-K	NA	NA	NA	NA	NA	NA
ERX1666319	5	CC5	PRJEB13482	SAMEA3923905	gp2	0	agrA-K	NA	NA	NA	NA	NA	NA
ERX1666328	5	CC5	PRJEB13482	SAMEA3923924	gp2	0	agrA-K	NA	NA	NA	NA	NA	NA
ERX1666336	5	CC5	PRJEB13482	SAMEA3923939	gp2	0	agrA-K	NA	NA	NA	NA	NA	NA
ERX1666337	5	CC5	PRJEB13482	SAMEA3923941	gp2	0	agrA-K	NA	NA	NA	NA	NA	NA
ERX1666353	5	CC5	PRJEB13482	SAMEA3923971	gp2	0	agrA-K	NA	NA	NA	NA	NA	NA
ERX1666423	5	CC5	PRJEB13482	SAMEA3924091	gp2	0	agrA-K	NA	NA	NA	NA	NA	NA
ERX1666440	5	CC5	PRJEB13482	SAMEA3924126	gp2	0	agrA-K	NA	NA	NA	NA	NA	NA
ERX1666462	5	CC5	PRJEB13482	SAMEA3924176	gp2	0	agrA-K	NA	NA	NA	NA	NA	NA
ERX1666464	5	CC5	PRJEB13482	SAMEA3924180	gp2	0	agrA-K	NA	NA	NA	NA	NA	NA
ERX1666468	5	CC5	PRJEB13482	SAMEA3924188	gp2	0	agrA-K	NA	NA	NA	NA	NA	NA
ERX1666503	5	CC5	PRJEB13482	SAMEA3924077	gp2	0	agrA-K	NA	NA	NA	NA	NA	NA
ERX1666504	5	CC5	PRJEB13482	SAMEA3924079	gp2	0	agrA-K	NA	NA	NA	NA	NA	NA
ERX1666505	5	CC5	PRJEB13482	SAMEA3924080	gp2	0	agrA-K	NA	NA	NA	NA	NA	NA
ERX1666506	5	CC5	PRJEB13482	SAMEA3924082	gp2	0	agrA-K	NA	NA	NA	NA	NA	NA
ERX1666508	5	CC5	PRJEB13482	SAMEA3924086	gp2	0	agrA-K	NA	NA	NA	NA	NA	NA
ERX1666517	5	CC5	PRJEB13482	SAMEA3924103	gp2	1	agrA-K	1532	del	frameshift_variant	c.487delT	p.Tyr163fs	agrC
ERX1666526	5	CC5	PRJEB13482	SAMEA3924121	gp2	0	Other	NA	NA	NA	NA	NA	NA
ERX1666546	5	CC5	PRJEB13482	SAMEA3924160	gp2	0	agrA-K	NA	NA	NA	NA	NA	NA
ERX1666565	5	CC5	PRJEB13482	SAMEA3924193	gp2	1	agrA-K	1532	del	frameshift_variant	c.487delT	p.Tyr163fs	agrC
ERX1666589	5	CC5	PRJEB13482	SAMEA3929404	gp2	0	agrA-K	NA	NA	NA	NA	NA	NA
ERX1666625	5	CC5	PRJEB13482	SAMEA3929474	gp2	0	agrA-K	NA	NA	NA	NA	NA	NA
ERX1666631	5	CC5	PRJEB13482	SAMEA3929486	gp2	0	agrA-K	NA	NA	NA	NA	NA	NA
ERX1666657	5	CC5	PRJEB13482	SAMEA3929537	gp2	0	agrA-K	NA	NA	NA	NA	NA	NA
ERX1666666	5	CC5	PRJEB13482	SAMEA3929556	gp2	0	agrA-K	NA	NA	NA	NA	NA	NA
ERX1667238	5	CC5	PRJEB15231	SAMEA4393662	gp2	0	agrA-K	NA	NA	NA	NA	NA	NA
ERX1667240	5	CC5	PRJEB15231	SAMEA4393664	gp2	0	agrA-K	NA	NA	NA	NA	NA	NA
ERX1667341	5	CC5	PRJEB15231	SAMEA4393721	gp2	0	agrA-K	NA	NA	NA	NA	NA	NA
ERX1667342	5	CC5	PRJEB15231	SAMEA4393722	gp2	0	agrA-K	NA	NA	NA	NA	NA	NA
ERX1667343	5	CC5	PRJEB15231	SAMEA4393723	gp2	0	agrA-K	NA	NA	NA	NA	NA	NA
ERX1667344	5	CC5	PRJEB15231	SAMEA4393724	gp2	0	agrA-K	NA	NA	NA	NA	NA	NA
ERX1667349	5	CC5	PRJEB15231	SAMEA4393729	gp2	0	agrA-K	NA	NA	NA	NA	NA	NA
ERX1667350	5	CC5	PRJEB15231	SAMEA4393730	gp2	0	agrA-K	NA	NA	NA	NA	NA	NA
ERX1667351	5	CC5	PRJEB15231	SAMEA4393731	gp2	0	agrA-K	NA	NA	NA	NA	NA	NA
ERX1667352	5	CC5	PRJEB15231	SAMEA4393732	gp2	0	agrA-K	NA	NA	NA	NA	NA	NA
ERX1668472	5	CC5	PRJEB15231	SAMEA4397526	gp2	0	agrA-K	NA	NA	NA	NA	NA	NA
ERX1711204	5	CC5	PRJEB13482	SAMEA3929227	gp2	0	agrA-K	NA	NA	NA	NA	NA	NA
ERX1711209	5	CC5	PRJEB13482	SAMEA3929238	gp2	0	agrA-K	NA	NA	NA	NA	NA	NA
ERX1711212	5	CC5	PRJEB13482	SAMEA3929244	gp2	0	agrA-K	NA	NA	NA	NA	NA	NA
ERX1711216	5	CC5	PRJEB13482	SAMEA3929253	gp2	0	agrA-K	NA	NA	NA	NA	NA	NA
ERX1711230	5	CC5	PRJEB13482	SAMEA3929281	gp2	0	agrA-K	NA	NA	NA	NA	NA	NA
ERX1711234	5	CC5	PRJEB13482	SAMEA3929289	gp2	1	Other	2210	del	frameshift_variant	c.602delT	p.Phe201fs	agrB
ERX1711235	5	CC5	PRJEB13482	SAMEA3929291	gp2	0	agrA-K	NA	NA	NA	NA	NA	NA
ERX1711239	5	CC5	PRJEB13482	SAMEA3929299	gp2	0	agrA-K	NA	NA	NA	NA	NA	NA
ERX1711241	5	CC5	PRJEB13482	SAMEA3929302	gp2	0	agrA-K	NA	NA	NA	NA	NA	NA
ERX1711255	5	CC5	PRJEB13482	SAMEA3929329	gp2	0	agrA-K	NA	NA	NA	NA	NA	NA
ERX1711272	5	CC5	PRJEB13482	SAMEA3929365	gp2	0	agrA-K	NA	NA	NA	NA	NA	NA
ERX1711275	5	CC5	PRJEB13482	SAMEA3929371	gp2	unknown	NA	NA	NA	NA	NA	NA	NA
ERX1711297	5	CC5	PRJEB13482	SAMEA3929394	gp2	0	agrA-K	NA	NA	NA	NA	NA	NA
ERX1711303	5	CC5	PRJEB13482	SAMEA3929401	gp2	0	Other	NA	NA	NA	NA	NA	NA
ERX1711328	5	CC5	PRJEB13482	SAMEA3929453	gp2	0	agrA-K	NA	NA	NA	NA	NA	NA
ERX1711341	5	CC5	PRJEB13482	SAMEA3929479	gp2	0	agrA-K	NA	NA	NA	NA	NA	NA
ERX1711371	5	CC5	PRJEB13482	SAMEA3929540	gp2	0	agrA-K	NA	NA	NA	NA	NA	NA
ERX1711379	5	CC5	PRJEB13482	SAMEA3929555	gp2	0	agrA-K	NA	NA	NA	NA	NA	NA
ERX1711398	5	CC5	PRJEB13482	SAMEA3929576	gp2	1	agrA-K	1605	ins	frameshift_variant	c.414dupA	p.Ser139fs	agrC
ERX1711407	5	CC5	PRJEB13482	SAMEA3929585	gp2	0	agrA-K	NA	NA	NA	NA	NA	NA
ERX1711409	5	CC5	PRJEB13482	SAMEA3929587	gp2	0	agrA-K	NA	NA	NA	NA	NA	NA
ERX1711443	5	CC5	PRJEB13482	SAMEA3929621	gp2	1	NA	302	ins	frameshift_variant	c.415dupA	p.Ser139fs	agrA
ERX1711454	5	CC5	PRJEB13482	SAMEA3929632	gp2	0	agrA-K	NA	NA	NA	NA	NA	NA
ERX1711459	5	CC5	PRJEB13482	SAMEA3929637	gp2	0	agrA-K	NA	NA	NA	NA	NA	NA
ERX1745830	5	CC5	PRJEB15647	SAMEA4483455	gp2	unknown	NA	NA	NA	NA	NA	NA	NA
ERX1745835	5	CC5	PRJEB15647	SAMEA4483460	gp2	0	agrA-K	NA	NA	NA	NA	NA	NA
ERX1745836	5	CC5	PRJEB15647	SAMEA4483461	gp2	0	agrA-K	NA	NA	NA	NA	NA	NA
ERX1745838	5	CC5	PRJEB15647	SAMEA4483463	gp2	0	agrA-K	NA	NA	NA	NA	NA	NA
ERX1745839	5	CC5	PRJEB15647	SAMEA4483464	gp2	0	agrA-K	NA	NA	NA	NA	NA	NA
ERX1745840	5	CC5	PRJEB15647	SAMEA4483465	gp2	0	agrA-K	NA	NA	NA	NA	NA	NA
ERX1785583	5	CC5	PRJEB13165	SAMEA4008646	gp2	0	agrA-K	NA	NA	NA	NA	NA	NA
ERX1785584	5	CC5	PRJEB13165	SAMEA4008647	gp2	0	agrA-K	NA	NA	NA	NA	NA	NA
ERX1785585	5	CC5	PRJEB13165	SAMEA4008648	gp2	2	Other	245	ins	frameshift_variant&stop_gained	c.466_472dupTATGATG	p.Asp158fs	agrA
ERX1785586	5	CC5	PRJEB13165	SAMEA4008649	gp2	0	agrA-K	NA	NA	NA	NA	NA	NA
ERX1785587	5	CC5	PRJEB13165	SAMEA4008650	gp2	1	NA	5	ins	frameshift_variant	c.712dupA	p.Ile238fs	agrA
ERX1785590	5	CC5	PRJEB13165	SAMEA4008653	gp2	0	agrA-K	NA	NA	NA	NA	NA	NA
ERX1785600	5	CC5	PRJEB13165	SAMEA4008663	gp2	0	agrA-K	NA	NA	NA	NA	NA	NA
ERX1785601	5	CC5	PRJEB13165	SAMEA4008664	gp2	1	Other	69	snp	stop_gained	c.649G>T	p.Glu217*	agrA
ERX1785602	5	CC5	PRJEB13165	SAMEA4008665	gp2	0	agrA-K	NA	NA	NA	NA	NA	NA
ERX1785603	5	CC5	PRJEB13165	SAMEA4008666	gp2	0	agrA-K	NA	NA	NA	NA	NA	NA
ERX1785604	5	CC5	PRJEB13165	SAMEA4008667	gp2	0	agrA-K	NA	NA	NA	NA	NA	NA
ERX1785606	5	CC5	PRJEB13165	SAMEA4008670	gp2	0	agrA-K	NA	NA	NA	NA	NA	NA
ERX1785609	5	CC5	PRJEB13165	SAMEA4008673	gp2	0	agrA-K	NA	NA	NA	NA	NA	NA
ERX1785618	5	CC5	PRJEB13165	SAMEA4008682	gp2	0	agrA-K	NA	NA	NA	NA	NA	NA
ERX1785631	5	CC5	PRJEB13165	SAMEA4008695	gp2	0	agrA-K	NA	NA	NA	NA	NA	NA
ERX1785636	5	CC5	PRJEB13165	SAMEA4008700	gp2	0	agrA-K	NA	NA	NA	NA	NA	NA
ERX1785637	5	CC5	PRJEB13165	SAMEA4008701	gp2	0	agrA-K	NA	NA	NA	NA	NA	NA
ERX1785638	5	CC5	PRJEB13165	SAMEA4008702	gp2	1	agrA-K	2210	del	frameshift_variant	c.602delT	p.Phe201fs	agrB
ERX1785641	5	CC5	PRJEB13165	SAMEA4008705	gp2	0	agrA-K	NA	NA	NA	NA	NA	NA
ERX1785649	5	CC5	PRJEB13165	SAMEA4008713	gp2	0	agrA-K	NA	NA	NA	NA	NA	NA
ERX1785654	5	CC5	PRJEB13165	SAMEA4008718	gp2	0	agrA-K	NA	NA	NA	NA	NA	NA
ERX178858	5	CC5	PRJEB3174	SAMEA1572374	gp2	0	agrA-K	NA	NA	NA	NA	NA	NA
ERX178875	5	CC5	PRJEB3174	SAMEA1572235	gp2	0	agrA-K	NA	NA	NA	NA	NA	NA
ERX178893	5	CC5	PRJEB3174	SAMEA1572314	gp2	0	agrA-K	NA	NA	NA	NA	NA	NA
ERX1793800	5	CC5	PRJEB13165	SAMEA4008468	gp2	0	agrA-K	NA	NA	NA	NA	NA	NA
ERX1793883	5	CC5	PRJEB13165	SAMEA4008554	gp2	0	agrA-K	NA	NA	NA	NA	NA	NA
ERX1793926	5	CC5	PRJEB13165	SAMEA4008597	gp2	0	agrA-K	NA	NA	NA	NA	NA	NA
ERX1793931	5	CC5	PRJEB13165	SAMEA4008602	gp2	0	agrA-K	NA	NA	NA	NA	NA	NA
ERX1793949	5	CC5	PRJEB13165	SAMEA4008622	gp2	0	agrA-K	NA	NA	NA	NA	NA	NA
ERX1820773	5	CC5	PRJEB18560	SAMEA24666418	gp2	unknown	NA	NA	NA	NA	NA	NA	NA
ERX1820774	5	CC5	PRJEB18560	SAMEA24667168	gp2	0	agrA-K	NA	NA	NA	NA	NA	NA
ERX1820806	5	CC5	PRJEB18560	SAMEA24691168	gp2	unknown	NA	NA	NA	NA	NA	NA	NA
ERX1820823	5	CC5	PRJEB18560	SAMEA24703918	gp2	0	agrA-K	NA	NA	NA	NA	NA	NA
ERX1820824	5	CC5	PRJEB18560	SAMEA24704668	gp2	0	agrA-K	NA	NA	NA	NA	NA	NA
ERX1820864	5	CC5	PRJEB18560	SAMEA24734668	gp2	unknown	NA	NA	NA	NA	NA	NA	NA
ERX1820865	5	CC5	PRJEB18560	SAMEA24735418	gp2	1	agrA-K	1532	del	frameshift_variant	c.487delT	p.Tyr163fs	agrC
ERX1820881	5	CC5	PRJEB18560	SAMEA24747418	gp2	0	agrA-K	NA	NA	NA	NA	NA	NA
ERX1820882	5	CC5	PRJEB18560	SAMEA24748168	gp2	0	agrA-K	NA	NA	NA	NA	NA	NA
ERX1830473	5	CC5	PRJEB15413	SAMEA4394778	gp2	0	agrA-K	NA	NA	NA	NA	NA	NA
ERX1830579	5	CC5	PRJEB15413	SAMEA4394895	gp2	0	agrA-K	NA	NA	NA	NA	NA	NA
ERX1830599	5	CC5	PRJEB15413	SAMEA4394916	gp2	0	agrA-K	NA	NA	NA	NA	NA	NA
ERX1830613	5	CC5	PRJEB15413	SAMEA4394930	gp2	0	agrA-K	NA	NA	NA	NA	NA	NA
ERX1852659	5	CC5	PRJEB12513	SAMEA4387604	gp2	0	agrA-K	NA	NA	NA	NA	NA	NA
ERX1852666	5	CC5	PRJEB12513	SAMEA4387073	gp2	0	agrA-K	NA	NA	NA	NA	NA	NA
ERX1852681	5	CC5	PRJEB12513	SAMEA4387366	gp2	1	agrA-K	2210	del	frameshift_variant	c.602delT	p.Phe201fs	agrB
ERX1852686	5	CC5	PRJEB12513	SAMEA4387083	gp2	0	agrA-K	NA	NA	NA	NA	NA	NA
ERX1852692	5	CC5	PRJEB12513	SAMEA4387086	gp2	1	Other	652	ins	frameshift_variant	c.65dupA	p.Asn22fs	agrA
ERX1852694	5	CC5	PRJEB12513	SAMEA4387087	gp2	0	agrA-K	NA	NA	NA	NA	NA	NA
ERX1852712	5	CC5	PRJEB12513	SAMEA4387097	gp2	0	agrA-K	NA	NA	NA	NA	NA	NA
ERX1852714	5	CC5	PRJEB12513	SAMEA4387375	gp2	0	agrA-K	NA	NA	NA	NA	NA	NA
ERX1852725	5	CC5	PRJEB12513	SAMEA4387378	gp2	1	agrA-K	1605	ins	frameshift_variant	c.414dupA	p.Ser139fs	agrC
ERX1852733	5	CC5	PRJEB12513	SAMEA4387380	gp2	0	agrA-K	NA	NA	NA	NA	NA	NA
ERX1852741	5	CC5	PRJEB12513	SAMEA4387382	gp2	0	agrA-K	NA	NA	NA	NA	NA	NA
ERX1852758	5	CC5	PRJEB12513	SAMEA4387121	gp2	0	agrA-K	NA	NA	NA	NA	NA	NA
ERX1852762	5	CC5	PRJEB12513	SAMEA4387123	gp2	0	agrA-K	NA	NA	NA	NA	NA	NA
ERX1852767	5	CC5	PRJEB12513	SAMEA4387611	gp2	0	agrA-K	NA	NA	NA	NA	NA	NA
ERX1852771	5	CC5	PRJEB12513	SAMEA4387519	gp2	0	agrA-K	NA	NA	NA	NA	NA	NA
ERX1852777	5	CC5	PRJEB12513	SAMEA4387391	gp2	0	agrA-K	NA	NA	NA	NA	NA	NA
ERX1852798	5	CC5	PRJEB12513	SAMEA4387613	gp2	1	Other	596	ins	frameshift_variant	c.121dupT	p.Tyr41fs	agrA
ERX1852805	5	CC5	PRJEB12513	SAMEA4387145	gp2	0	agrA-K	NA	NA	NA	NA	NA	NA
ERX1852811	5	CC5	PRJEB12513	SAMEA4387148	gp2	0	agrA-K	NA	NA	NA	NA	NA	NA
ERX1852826	5	CC5	PRJEB12513	SAMEA4387526	gp2	0	agrA-K	NA	NA	NA	NA	NA	NA
ERX1852827	5	CC5	PRJEB12513	SAMEA4387156	gp2	0	agrA-K	NA	NA	NA	NA	NA	NA
ERX1852831	5	CC5	PRJEB12513	SAMEA4387158	gp2	unknown	agrA-K	NA	NA	NA	NA	NA	NA
ERX1852832	5	CC5	PRJEB12513	SAMEA4387405	gp2	0	agrA-K	NA	NA	NA	NA	NA	NA
ERX1852833	5	CC5	PRJEB12513	SAMEA4387159	gp2	1	agrA-K	2210	del	frameshift_variant	c.602delT	p.Phe201fs	agrB
ERX1852844	5	CC5	PRJEB12513	SAMEA4387408	gp2	0	agrA-K	NA	NA	NA	NA	NA	NA
ERX1852847	5	CC5	PRJEB12513	SAMEA4387166	gp2	0	agrA-K	NA	NA	NA	NA	NA	NA
ERX1852851	5	CC5	PRJEB12513	SAMEA4387168	gp2	0	agrA-K	NA	NA	NA	NA	NA	NA
ERX1852854	5	CC5	PRJEB12513	SAMEA4387714	gp2	0	agrA-K	NA	NA	NA	NA	NA	NA
ERX1852866	5	CC5	PRJEB12513	SAMEA4387531	gp2	0	agrA-K	NA	NA	NA	NA	NA	NA
ERX1852874	5	CC5	PRJEB12513	SAMEA4387532	gp2	0	agrA-K	NA	NA	NA	NA	NA	NA
ERX1852878	5	CC5	PRJEB12513	SAMEA4387618	gp2	0	agrA-K	NA	NA	NA	NA	NA	NA
ERX1852884	5	CC5	PRJEB12513	SAMEA4387418	gp2	0	agrA-K	NA	NA	NA	NA	NA	NA
ERX1852889	5	CC5	PRJEB12513	SAMEA4387187	gp2	0	agrA-K	NA	NA	NA	NA	NA	NA
ERX1852890	5	CC5	PRJEB12513	SAMEA4387534	gp2	0	agrA-K	NA	NA	NA	NA	NA	NA
ERX1852894	5	CC5	PRJEB12513	SAMEA4387619	gp2	1	agrA-K	2210	del	frameshift_variant	c.602delT	p.Phe201fs	agrB
ERX1852917	5	CC5	PRJEB12513	SAMEA4387201	gp2	0	agrA-K	NA	NA	NA	NA	NA	NA
ERX1852919	5	CC5	PRJEB12513	SAMEA4387202	gp2	0	agrA-K	NA	NA	NA	NA	NA	NA
ERX1852927	5	CC5	PRJEB12513	SAMEA4387206	gp2	0	agrA-K	NA	NA	NA	NA	NA	NA
ERX1852941	5	CC5	PRJEB12513	SAMEA4387213	gp2	0	agrA-K	NA	NA	NA	NA	NA	NA
ERX1852951	5	CC5	PRJEB12513	SAMEA4387218	gp2	0	agrA-K	NA	NA	NA	NA	NA	NA
ERX1852952	5	CC5	PRJEB12513	SAMEA4387435	gp2	0	agrA-K	NA	NA	NA	NA	NA	NA
ERX1852959	5	CC5	PRJEB12513	SAMEA4387437	gp2	0	agrA-K	NA	NA	NA	NA	NA	NA
ERX1852979	5	CC5	PRJEB12513	SAMEA4387442	gp2	0	agrA-K	NA	NA	NA	NA	NA	NA
ERX1852991	5	CC5	PRJEB12513	SAMEA4387445	gp2	0	agrA-K	NA	NA	NA	NA	NA	NA
ERX1853002	5	CC5	PRJEB12513	SAMEA4387244	gp2	0	agrA-K	NA	NA	NA	NA	NA	NA
ERX1853004	5	CC5	PRJEB12513	SAMEA4387245	gp2	0	agrA-K	NA	NA	NA	NA	NA	NA
ERX1853005	5	CC5	PRJEB12513	SAMEA4387626	gp2	0	agrA-K	NA	NA	NA	NA	NA	NA
ERX1853008	5	CC5	PRJEB12513	SAMEA4387247	gp2	0	agrA-K	NA	NA	NA	NA	NA	NA
ERX1853013	5	CC5	PRJEB12513	SAMEA4387250	gp2	0	agrA-K	NA	NA	NA	NA	NA	NA
ERX1853030	5	CC5	PRJEB12513	SAMEA4387455	gp2	0	agrA-K	NA	NA	NA	NA	NA	NA
ERX1853043	5	CC5	PRJEB12513	SAMEA4387265	gp2	0	agrA-K	NA	NA	NA	NA	NA	NA
ERX1853050	5	CC5	PRJEB12513	SAMEA4387460	gp2	0	agrA-K	NA	NA	NA	NA	NA	NA
ERX1853058	5	CC5	PRJEB12513	SAMEA4387462	gp2	0	agrA-K	NA	NA	NA	NA	NA	NA
ERX1853076	5	CC5	PRJEB12513	SAMEA4387731	gp2	0	agrA-K	NA	NA	NA	NA	NA	NA
ERX1853088	5	CC5	PRJEB12513	SAMEA4387559	gp2	0	agrA-K	NA	NA	NA	NA	NA	NA
ERX1853105	5	CC5	PRJEB12513	SAMEA4387296	gp2	0	Other	NA	NA	NA	NA	NA	NA
ERX1855412	5	CC5	PRJEB14869	SAMEA4362376	gp2	0	agrA-K	NA	NA	NA	NA	NA	NA
ERX1858636	5	CC5	PRJEB12950	SAMEA48341668	gp2	0	agrA-K	NA	NA	NA	NA	NA	NA
ERX1859256	5	CC5	PRJEB12513	SAMEA4387309	gp2	0	agrA-K	NA	NA	NA	NA	NA	NA
ERX1859264	5	CC5	PRJEB12513	SAMEA4387313	gp2	1	agrA-K	1835	ins	frameshift_variant	c.184dupT	p.Ser62fs	agrC
ERX1859277	5	CC5	PRJEB12513	SAMEA4387567	gp2	0	agrA-K	NA	NA	NA	NA	NA	NA
ERX1859280	5	CC5	PRJEB12513	SAMEA4387321	gp2	0	agrA-K	NA	NA	NA	NA	NA	NA
ERX1859287	5	CC5	PRJEB12513	SAMEA4387488	gp2	0	agrA-K	NA	NA	NA	NA	NA	NA
ERX1859291	5	CC5	PRJEB12513	SAMEA4387489	gp2	0	agrA-K	NA	NA	NA	NA	NA	NA
ERX1859664	5	CC5	PRJEB17615	SAMEA4469743	gp2	1	agrA-K	2210	del	frameshift_variant	c.602delT	p.Phe201fs	agrB
ERX1864095	5	CC5	PRJEB17615	SAMEA4469746	gp2	0	agrA-K	NA	NA	NA	NA	NA	NA
ERX1864104	5	CC5	PRJEB17615	SAMEA4469757	gp2	0	Other	NA	NA	NA	NA	NA	NA
ERX1864105	5	CC5	PRJEB17615	SAMEA4469758	gp2	0	agrA-K	NA	NA	NA	NA	NA	NA
ERX1864106	5	CC5	PRJEB17615	SAMEA4469759	gp2	0	agrA-K	NA	NA	NA	NA	NA	NA
ERX1864947	5	CC5	PRJEB18782	SAMEA52348168	gp2	0	agrA-K	NA	NA	NA	NA	NA	NA
ERX186599	5	CC5	PRJEB2756	SAMEA1568656	gp2	0	agrA-K	NA	NA	NA	NA	NA	NA
ERX186649	5	CC5	PRJEB2756	SAMEA1568599	gp2	0	agrA-K	NA	NA	NA	NA	NA	NA
ERX187500	5	CC5	PRJEB3174	SAMEA1572347	gp2	0	agrA-K	NA	NA	NA	NA	NA	NA
ERX187536	5	CC5	PRJEB3174	SAMEA1572275	gp2	0	agrA-K	NA	NA	NA	NA	NA	NA
ERX187537	5	CC5	PRJEB3174	SAMEA1572298	gp2	0	agrA-K	NA	NA	NA	NA	NA	NA
ERX187651	5	CC5	PRJEB3174	SAMEA1572403	gp2	0	agrA-K	NA	NA	NA	NA	NA	NA
ERX1915110	5	CC5	PRJEB17615	SAMEA4469783	gp2	0	agrA-K	NA	NA	NA	NA	NA	NA
ERX1915119	5	CC5	PRJEB17615	SAMEA4469792	gp2	0	agrA-K	NA	NA	NA	NA	NA	NA
ERX1915121	5	CC5	PRJEB17615	SAMEA4469794	gp2	1	Other	183	snp	stop_gained	c.535C>T	p.Gln179*	agrA
ERX1952299	5	CC5	PRJEB13165	SAMEA4553070	gp2	0	agrA-K	NA	NA	NA	NA	NA	NA
ERX1952419	5	CC5	PRJEB13165	SAMEA4553193	gp2	0	agrA-K	NA	NA	NA	NA	NA	NA
ERX196436	5	CC5	PRJEB3144	SAMEA1692032	gp2	0	agrA-K	NA	NA	NA	NA	NA	NA
ERX1971962	5	CC5	PRJEB13482	SAMEA4546827	gp2	0	agrA-K	NA	NA	NA	NA	NA	NA
ERX1971966	5	CC5	PRJEB13482	SAMEA4546831	gp2	0	agrA-K	NA	NA	NA	NA	NA	NA
ERX1971983	5	CC5	PRJEB13482	SAMEA4546848	gp2	0	agrA-K	NA	NA	NA	NA	NA	NA
ERX1972023	5	CC5	PRJEB13482	SAMEA4546903	gp2	0	agrA-K	NA	NA	NA	NA	NA	NA
ERX1972047	5	CC5	PRJEB13482	SAMEA4546948	gp2	1	agrA-K	2210	del	frameshift_variant	c.602delT	p.Phe201fs	agrB
ERX1972109	5	CC5	PRJEB13482	SAMEA4546923	gp2	0	agrA-K	NA	NA	NA	NA	NA	NA
ERX1972124	5	CC5	PRJEB13482	SAMEA4546956	gp2	1	NA	510	ins	frameshift_variant	c.206_207dupTC	p.Lys70fs	agrA
ERX1972214	5	CC5	PRJEB13482	SAMEA4547088	gp2	0	agrA-K	NA	NA	NA	NA	NA	NA
ERX1972218	5	CC5	PRJEB13482	SAMEA4547096	gp2	0	agrA-K	NA	NA	NA	NA	NA	NA
ERX1972219	5	CC5	PRJEB13482	SAMEA4547098	gp2	0	agrA-K	NA	NA	NA	NA	NA	NA
ERX197840	5	CC5	PRJEB2655	SAMEA1523311	gp2	0	agrA-K	NA	NA	NA	NA	NA	NA
ERX197841	5	CC5	PRJEB2655	SAMEA1523310	gp2	0	agrA-K	NA	NA	NA	NA	NA	NA
ERX1998164	5	CC5	PRJEB2295	SAMEA800322	gp2	unknown	NA	NA	NA	NA	NA	NA	NA
ERX2003483	5	CC5	PRJEB2478	SAMEA698191	gp2	0	agrA-K	NA	NA	NA	NA	NA	NA
ERX2003525	5	CC5	PRJEB2478	SAMEA698473	gp2	unknown	NA	NA	NA	NA	NA	NA	NA
ERX2003528	5	CC5	PRJEB2478	SAMEA698397	gp2	0	agrA-K	NA	NA	NA	NA	NA	NA
ERX2003534	5	CC5	PRJEB2478	SAMEA698467	gp2	unknown	NA	NA	NA	NA	NA	NA	NA
ERX2003540	5	CC5	PRJEB2478	SAMEA698574	gp2	1	agrA-K	1281	snp	stop_gained	c.739G>T	p.Glu247*	agrC
ERX2003694	5	CC5	PRJEB2478	SAMEA698623	gp2	0	Other	NA	NA	NA	NA	NA	NA
ERX2003696	5	CC5	PRJEB2478	SAMEA698319	gp2	0	agrA-K	NA	NA	NA	NA	NA	NA
ERX2003700	5	CC5	PRJEB2478	SAMEA698198	gp2	unknown	agrA-K	NA	NA	NA	NA	NA	NA
ERX2003713	5	CC5	PRJEB2478	SAMEA698385	gp2	0	agrA-K	NA	NA	NA	NA	NA	NA
ERX2003766	5	CC5	PRJEB2478	SAMEA698548	gp2	0	agrA-K	NA	NA	NA	NA	NA	NA
ERX2003768	5	CC5	PRJEB2478	SAMEA698586	gp2	0	agrA-K	NA	NA	NA	NA	NA	NA
ERX2003770	5	CC5	PRJEB2478	SAMEA698584	gp2	0	agrA-K	NA	NA	NA	NA	NA	NA
ERX2003773	5	CC5	PRJEB2478	SAMEA698549	gp2	0	agrA-K	NA	NA	NA	NA	NA	NA
ERX2003776	5	CC5	PRJEB2478	SAMEA698401	gp2	0	agrA-K	NA	NA	NA	NA	NA	NA
ERX2003779	5	CC5	PRJEB2478	SAMEA698207	gp2	unknown	NA	NA	NA	NA	NA	NA	NA
ERX2003794	5	CC5	PRJEB14975	SAMEA698643	gp2	0	agrA-K	NA	NA	NA	NA	NA	NA
ERX2003818	5	CC5	PRJEB2478	SAMEA698300	gp2	0	Other	NA	NA	NA	NA	NA	NA
ERX2003829	5	CC5	PRJEB2478	SAMEA698325	gp2	0	agrA-K	NA	NA	NA	NA	NA	NA
ERX2003888	5	CC5	PRJEB2478	SAMEA698720	gp2	0	agrA-K	NA	NA	NA	NA	NA	NA
ERX2003889	5	CC5	PRJEB2478	SAMEA698722	gp2	unknown	NA	NA	NA	NA	NA	NA	NA
ERX2003893	5	CC5	PRJEB2478	SAMEA698729	gp2	0	agrA-K	NA	NA	NA	NA	NA	NA
ERX2004344	5	CC5	PRJEB2478	SAMEA698309	gp2	0	agrA-K	NA	NA	NA	NA	NA	NA
ERX2004349	5	CC5	PRJEB2478	SAMEA698461	gp2	0	agrA-K	NA	NA	NA	NA	NA	NA
ERX2004385	5	CC5	PRJEB2478	SAMEA698544	gp2	0	NA	NA	NA	NA	NA	NA	NA
ERX2004392	5	CC5	PRJEB2478	SAMEA698309	gp2	0	agrA-K	NA	NA	NA	NA	NA	NA
ERX2004397	5	CC5	PRJEB2478	SAMEA698461	gp2	0	agrA-K	NA	NA	NA	NA	NA	NA
ERX2004409	5	CC5	PRJEB2478	SAMEA698369	gp2	0	agrA-K	NA	NA	NA	NA	NA	NA
ERX2004420	5	CC5	PRJEB2478	SAMEA698546	gp2	0	agrA-K	NA	NA	NA	NA	NA	NA
ERX2004433	5	CC5	PRJEB2478	SAMEA698369	gp2	0	agrA-K	NA	NA	NA	NA	NA	NA
ERX2004445	5	CC5	PRJEB2478	SAMEA698593	gp2	0	agrA-K	NA	NA	NA	NA	NA	NA
ERX2004448	5	CC5	PRJEB2478	SAMEA698203	gp2	0	agrA-K	NA	NA	NA	NA	NA	NA
ERX2011580	5	CC5	PRJEB13482	SAMEA4547109	gp2	0	agrA-K	NA	NA	NA	NA	NA	NA
ERX2011596	5	CC5	PRJEB13482	SAMEA4547144	gp2	0	agrA-K	NA	NA	NA	NA	NA	NA
ERX2011677	5	CC5	PRJEB13482	SAMEA4547255	gp2	0	agrA-K	NA	NA	NA	NA	NA	NA
ERX2011681	5	CC5	PRJEB13482	SAMEA4547259	gp2	0	agrA-K	NA	NA	NA	NA	NA	NA
ERX2011733	5	CC5	PRJEB13482	SAMEA4547360	gp2	0	agrA-K	NA	NA	NA	NA	NA	NA
ERX2011740	5	CC5	PRJEB13482	SAMEA4547373	gp2	0	agrA-K	NA	NA	NA	NA	NA	NA
ERX2011759	5	CC5	PRJEB13482	SAMEA4547282	gp2	0	agrA-K	NA	NA	NA	NA	NA	NA
ERX2011847	5	CC5	PRJEB13482	SAMEA4547425	gp2	0	agrA-K	NA	NA	NA	NA	NA	NA
ERX2011856	5	CC5	PRJEB13482	SAMEA4547434	gp2	0	agrA-K	NA	NA	NA	NA	NA	NA
ERX2011879	5	CC5	PRJEB13482	SAMEA4547457	gp2	0	agrA-K	NA	NA	NA	NA	NA	NA
ERX2011940	5	CC5	PRJEB13482	SAMEA4547519	gp2	0	agrA-K	NA	NA	NA	NA	NA	NA
ERX2011980	5	CC5	PRJEB13482	SAMEA4547559	gp2	0	agrA-K	NA	NA	NA	NA	NA	NA
ERX2011999	5	CC5	PRJEB13482	SAMEA4547578	gp2	1	agrA-K	2210	del	frameshift_variant	c.602delT	p.Phe201fs	agrB
ERX2012004	5	CC5	PRJEB13482	SAMEA4547583	gp2	0	agrA-K	NA	NA	NA	NA	NA	NA
ERX2012071	5	CC5	PRJEB13482	SAMEA4547650	gp2	0	agrA-K	NA	NA	NA	NA	NA	NA
ERX2012081	5	CC5	PRJEB13482	SAMEA4547660	gp2	0	agrA-K	NA	NA	NA	NA	NA	NA
ERX2012156	5	CC5	PRJEB13482	SAMEA4547735	gp2	0	agrA-K	NA	NA	NA	NA	NA	NA
ERX2073557	5	CC5	PRJEB21460	SAMEA104137076	gp2	0	agrA-K	NA	NA	NA	NA	NA	NA
ERX2073587	5	CC5	PRJEB21460	SAMEA104137106	gp2	0	agrA-K	NA	NA	NA	NA	NA	NA
ERX2073614	5	CC5	PRJEB21460	SAMEA104137133	gp2	0	Other	NA	NA	NA	NA	NA	NA
ERX2073628	5	CC5	PRJEB21460	SAMEA104137147	gp2	1	agrA-K	2210	del	frameshift_variant	c.602delT	p.Phe201fs	agrB
ERX2073629	5	CC5	PRJEB21460	SAMEA104137148	gp2	0	agrA-K	NA	NA	NA	NA	NA	NA
ERX2073647	5	CC5	PRJEB21460	SAMEA104137166	gp2	0	agrA-K	NA	NA	NA	NA	NA	NA
ERX2073659	5	CC5	PRJEB21460	SAMEA104137178	gp2	0	agrA-K	NA	NA	NA	NA	NA	NA
ERX2073668	5	CC5	PRJEB21460	SAMEA104137187	gp2	0	agrA-K	NA	NA	NA	NA	NA	NA
ERX2073691	5	CC5	PRJEB21460	SAMEA104137210	gp2	0	agrA-K	NA	NA	NA	NA	NA	NA
ERX2073692	5	CC5	PRJEB21460	SAMEA104137211	gp2	0	agrA-K	NA	NA	NA	NA	NA	NA
ERX2073693	5	CC5	PRJEB21460	SAMEA104137212	gp2	0	agrA-K	NA	NA	NA	NA	NA	NA
ERX2073706	5	CC5	PRJEB21460	SAMEA104137225	gp2	unknown	NA	NA	NA	NA	NA	NA	NA
ERX2073725	5	CC5	PRJEB21460	SAMEA104137244	gp2	0	agrA-K	NA	NA	NA	NA	NA	NA
ERX2073740	5	CC5	PRJEB21460	SAMEA104137259	gp2	0	agrA-K	NA	NA	NA	NA	NA	NA
ERX2073766	5	CC5	PRJEB21460	SAMEA104137285	gp2	unknown	NA	NA	NA	NA	NA	NA	NA
ERX2073777	5	CC5	PRJEB21460	SAMEA104137296	gp2	0	agrA-K	NA	NA	NA	NA	NA	NA
ERX2073784	5	CC5	PRJEB21460	SAMEA104137303	gp2	0	agrA-K	NA	NA	NA	NA	NA	NA
ERX2085595	5	CC5	PRJEB21660	SAMEA104152176	gp2	0	agrA-K	NA	NA	NA	NA	NA	NA
ERX2085625	5	CC5	PRJEB21660	SAMEA104152206	gp2	0	agrA-K	NA	NA	NA	NA	NA	NA
ERX2085652	5	CC5	PRJEB21660	SAMEA104152233	gp2	0	Other	NA	NA	NA	NA	NA	NA
ERX2085666	5	CC5	PRJEB21660	SAMEA104152247	gp2	1	agrA-K	2210	del	frameshift_variant	c.602delT	p.Phe201fs	agrB
ERX2085667	5	CC5	PRJEB21660	SAMEA104152248	gp2	0	agrA-K	NA	NA	NA	NA	NA	NA
ERX2085685	5	CC5	PRJEB21660	SAMEA104152266	gp2	0	agrA-K	NA	NA	NA	NA	NA	NA
ERX2085697	5	CC5	PRJEB21660	SAMEA104152278	gp2	0	agrA-K	NA	NA	NA	NA	NA	NA
ERX2085706	5	CC5	PRJEB21660	SAMEA104152287	gp2	0	agrA-K	NA	NA	NA	NA	NA	NA
ERX2085729	5	CC5	PRJEB21660	SAMEA104152310	gp2	0	agrA-K	NA	NA	NA	NA	NA	NA
ERX2085730	5	CC5	PRJEB21660	SAMEA104152311	gp2	0	agrA-K	NA	NA	NA	NA	NA	NA
ERX2085731	5	CC5	PRJEB21660	SAMEA104152312	gp2	0	agrA-K	NA	NA	NA	NA	NA	NA
ERX2085744	5	CC5	PRJEB21660	SAMEA104152325	gp2	unknown	NA	NA	NA	NA	NA	NA	NA
ERX2085763	5	CC5	PRJEB21660	SAMEA104152344	gp2	0	agrA-K	NA	NA	NA	NA	NA	NA
ERX2085778	5	CC5	PRJEB21660	SAMEA104152359	gp2	0	agrA-K	NA	NA	NA	NA	NA	NA
ERX2085804	5	CC5	PRJEB21660	SAMEA104152385	gp2	unknown	NA	NA	NA	NA	NA	NA	NA
ERX2085815	5	CC5	PRJEB21660	SAMEA104152396	gp2	0	agrA-K	NA	NA	NA	NA	NA	NA
ERX2085822	5	CC5	PRJEB21660	SAMEA104152403	gp2	0	agrA-K	NA	NA	NA	NA	NA	NA
ERX209329	5	CC5	PRJEB2655	SAMEA1709007	gp2	0	agrA-K	NA	NA	NA	NA	NA	NA
ERX209355	5	CC5	PRJEB2655	SAMEA1708829	gp2	0	agrA-K	NA	NA	NA	NA	NA	NA
ERX209384	5	CC5	PRJEB2655	SAMEA1708725	gp2	0	agrA-K	NA	NA	NA	NA	NA	NA
ERX2131396	5	CC5	PRJEB11177	SAMEA104197019	gp2	0	agrA-K	NA	NA	NA	NA	NA	NA
ERX2131429	5	CC5	PRJEB11177	SAMEA104197052	gp2	0	agrA-K	NA	NA	NA	NA	NA	NA
ERX2131452	5	CC5	PRJEB11177	SAMEA104197075	gp2	0	Other	NA	NA	NA	NA	NA	NA
ERX2131511	5	CC5	PRJEB11177	SAMEA104197134	gp2	0	Other	NA	NA	NA	NA	NA	NA
ERX2131519	5	CC5	PRJEB11177	SAMEA104197142	gp2	0	Other	NA	NA	NA	NA	NA	NA
ERX2131520	5	CC5	PRJEB11177	SAMEA104197143	gp2	0	Other	NA	NA	NA	NA	NA	NA
ERX2131564	5	CC5	PRJEB11177	SAMEA104197187	gp2	0	agrA-K	NA	NA	NA	NA	NA	NA
ERX2131565	5	CC5	PRJEB11177	SAMEA104197188	gp2	0	agrA-K	NA	NA	NA	NA	NA	NA
ERX2131571	5	CC5	PRJEB11177	SAMEA104197194	gp2	0	agrA-K	NA	NA	NA	NA	NA	NA
ERX2131573	5	CC5	PRJEB11177	SAMEA104197196	gp2	0	agrA-K	NA	NA	NA	NA	NA	NA
ERX2131585	5	CC5	PRJEB11177	SAMEA104197208	gp2	0	Other	NA	NA	NA	NA	NA	NA
ERX2131633	5	CC5	PRJEB11177	SAMEA104197256	gp2	0	agrA-K	NA	NA	NA	NA	NA	NA
ERX2131665	5	CC5	PRJEB11177	SAMEA104197288	gp2	0	agrA-K	NA	NA	NA	NA	NA	NA
ERX2131684	5	CC5	PRJEB11177	SAMEA104197307	gp2	0	agrA-K	NA	NA	NA	NA	NA	NA
ERX2169701	5	CC5	PRJEB22380	SAMEA104281541	gp2	0	agrA-K	NA	NA	NA	NA	NA	NA
ERX2169730	5	CC5	PRJEB22380	SAMEA104281570	gp2	0	agrA-K	NA	NA	NA	NA	NA	NA
ERX2169731	5	CC5	PRJEB22380	SAMEA104281571	gp2	0	agrA-K	NA	NA	NA	NA	NA	NA
ERX2169734	5	CC5	PRJEB22380	SAMEA104281574	gp2	0	agrA-K	NA	NA	NA	NA	NA	NA
ERX2169738	5	CC5	PRJEB22380	SAMEA104281578	gp2	0	agrA-K	NA	NA	NA	NA	NA	NA
ERX2169744	5	CC5	PRJEB22380	SAMEA104281584	gp2	0	agrA-K	NA	NA	NA	NA	NA	NA
ERX2169764	5	CC5	PRJEB22380	SAMEA104281604	gp2	0	agrA-K	NA	NA	NA	NA	NA	NA
ERX2169768	5	CC5	PRJEB22380	SAMEA104281608	gp2	0	agrA-K	NA	NA	NA	NA	NA	NA
ERX2169770	5	CC5	PRJEB22380	SAMEA104281610	gp2	0	agrA-K	NA	NA	NA	NA	NA	NA
ERX2169776	5	CC5	PRJEB22380	SAMEA104281616	gp2	0	agrA-K	NA	NA	NA	NA	NA	NA
ERX2169780	5	CC5	PRJEB22380	SAMEA104281620	gp2	0	agrA-K	NA	NA	NA	NA	NA	NA
ERX2187233	5	CC5	PRJEB22689	SAMEA104307932	gp2	0	agrA-K	NA	NA	NA	NA	NA	NA
ERX2187240	5	CC5	PRJEB22689	SAMEA104307939	gp2	0	agrA-K	NA	NA	NA	NA	NA	NA
ERX252357	5	CC5	PRJEB3201	SAMEA1903478	gp2	unknown	NA	NA	NA	NA	NA	NA	NA
ERX276152	5	CC5	PRJEB2870	SAMEA1466459	gp2	0	agrA-K	NA	NA	NA	NA	NA	NA
ERX305113	5	CC5	PRJEB1915	SAMEA2063143	gp2	0	agrA-K	NA	NA	NA	NA	NA	NA
ERX305114	5	CC5	PRJEB1915	SAMEA2063144	gp2	0	agrA-K	NA	NA	NA	NA	NA	NA
ERX305115	5	CC5	PRJEB1915	SAMEA2063145	gp2	0	agrA-K	NA	NA	NA	NA	NA	NA
ERX305116	5	CC5	PRJEB1915	SAMEA2063146	gp2	0	agrA-K	NA	NA	NA	NA	NA	NA
ERX305118	5	CC5	PRJEB1915	SAMEA2063274	gp2	0	agrA-K	NA	NA	NA	NA	NA	NA
ERX305124	5	CC5	PRJEB1915	SAMEA2063280	gp2	0	agrA-K	NA	NA	NA	NA	NA	NA
ERX305136	5	CC5	PRJEB1915	SAMEA2063292	gp2	1	agrA-K	1879	ins	frameshift_variant	c.140dupT	p.Leu47fs	agrC
ERX305137	5	CC5	PRJEB1915	SAMEA2063293	gp2	0	agrA-K	NA	NA	NA	NA	NA	NA
ERX305141	5	CC5	PRJEB1915	SAMEA2063296	gp2	0	agrA-K	NA	NA	NA	NA	NA	NA
ERX305142	5	CC5	PRJEB1915	SAMEA2063443	gp2	1	agrA-K	1532	del	frameshift_variant	c.487delT	p.Tyr163fs	agrC
ERX305146	5	CC5	PRJEB1915	SAMEA2063447	gp2	0	agrA-K	NA	NA	NA	NA	NA	NA
ERX305149	5	CC5	PRJEB1915	SAMEA2063450	gp2	0	agrA-K	NA	NA	NA	NA	NA	NA
ERX305154	5	CC5	PRJEB1915	SAMEA2063455	gp2	2	agrA-K	2210	del	frameshift_variant	c.602delT	p.Phe201fs	agrB
ERX305154	5	CC5	PRJEB1915	SAMEA2063455	gp2	2	agrA-K	1532	del	frameshift_variant	c.487delT	p.Tyr163fs	agrC
ERX305161	5	CC5	PRJEB1915	SAMEA2063462	gp2	0	agrA-K	NA	NA	NA	NA	NA	NA
ERX305170	5	CC5	PRJEB1915	SAMEA2063628	gp2	0	agrA-K	NA	NA	NA	NA	NA	NA
ERX305173	5	CC5	PRJEB1915	SAMEA2063630	gp2	0	agrA-K	NA	NA	NA	NA	NA	NA
ERX305176	5	CC5	PRJEB1915	SAMEA2063633	gp2	0	agrA-K	NA	NA	NA	NA	NA	NA
ERX305184	5	CC5	PRJEB1915	SAMEA2063640	gp2	0	agrA-K	NA	NA	NA	NA	NA	NA
ERX305185	5	CC5	PRJEB1915	SAMEA2063641	gp2	0	agrA-K	NA	NA	NA	NA	NA	NA
ERX305186	5	CC5	PRJEB1915	SAMEA2063642	gp2	0	agrA-K	NA	NA	NA	NA	NA	NA
ERX305191	5	CC5	PRJEB1915	SAMEA2063647	gp2	0	agrA-K	NA	NA	NA	NA	NA	NA
ERX305197	5	CC5	PRJEB1915	SAMEA2063833	gp2	0	agrA-K	NA	NA	NA	NA	NA	NA
ERX305202	5	CC5	PRJEB1915	SAMEA2063838	gp2	0	agrA-K	NA	NA	NA	NA	NA	NA
ERX305205	5	CC5	PRJEB1915	SAMEA2063841	gp2	0	Other	NA	NA	NA	NA	NA	NA
ERX328714	5	CC5	PRJEB3174	SAMEA1568646	gp2	0	agrA-K	NA	NA	NA	NA	NA	NA
ERX330618	5	CC5	PRJEB4438	SAMEA2167453	gp2	0	agrA-K	NA	NA	NA	NA	NA	NA
ERX330709	5	CC5	PRJEB4140	SAMEA2079294	gp2	0	agrA-K	NA	NA	NA	NA	NA	NA
ERX330713	5	CC5	PRJEB4140	SAMEA2079297	gp2	0	agrA-K	NA	NA	NA	NA	NA	NA
ERX330714	5	CC5	PRJEB4140	SAMEA2081206	gp2	0	agrA-K	NA	NA	NA	NA	NA	NA
ERX330715	5	CC5	PRJEB4140	SAMEA2079499	gp2	0	agrA-K	NA	NA	NA	NA	NA	NA
ERX349185	5	CC5	PRJEB1915	SAMEA2063143	gp2	0	agrA-K	NA	NA	NA	NA	NA	NA
ERX349186	5	CC5	PRJEB1915	SAMEA2063144	gp2	0	agrA-K	NA	NA	NA	NA	NA	NA
ERX349187	5	CC5	PRJEB1915	SAMEA2063145	gp2	0	agrA-K	NA	NA	NA	NA	NA	NA
ERX349188	5	CC5	PRJEB1915	SAMEA2063146	gp2	0	agrA-K	NA	NA	NA	NA	NA	NA
ERX349190	5	CC5	PRJEB1915	SAMEA2063274	gp2	0	agrA-K	NA	NA	NA	NA	NA	NA
ERX349196	5	CC5	PRJEB1915	SAMEA2063280	gp2	0	agrA-K	NA	NA	NA	NA	NA	NA
ERX349208	5	CC5	PRJEB1915	SAMEA2063292	gp2	1	agrA-K	1879	ins	frameshift_variant	c.140dupT	p.Leu47fs	agrC
ERX349209	5	CC5	PRJEB1915	SAMEA2063293	gp2	0	agrA-K	NA	NA	NA	NA	NA	NA
ERX349213	5	CC5	PRJEB1915	SAMEA2063296	gp2	0	agrA-K	NA	NA	NA	NA	NA	NA
ERX349214	5	CC5	PRJEB1915	SAMEA2063443	gp2	1	agrA-K	1532	del	frameshift_variant	c.487delT	p.Tyr163fs	agrC
ERX349221	5	CC5	PRJEB1915	SAMEA2063450	gp2	0	agrA-K	NA	NA	NA	NA	NA	NA
ERX349226	5	CC5	PRJEB1915	SAMEA2063455	gp2	2	agrA-K	2210	del	frameshift_variant	c.602delT	p.Phe201fs	agrB
ERX349226	5	CC5	PRJEB1915	SAMEA2063455	gp2	2	agrA-K	1532	del	frameshift_variant	c.487delT	p.Tyr163fs	agrC
ERX349227	5	CC5	PRJEB1915	SAMEA2063456	gp2	0	agrA-K	NA	NA	NA	NA	NA	NA
ERX349233	5	CC5	PRJEB1915	SAMEA2063462	gp2	0	agrA-K	NA	NA	NA	NA	NA	NA
ERX349242	5	CC5	PRJEB1915	SAMEA2063628	gp2	0	agrA-K	NA	NA	NA	NA	NA	NA
ERX349245	5	CC5	PRJEB1915	SAMEA2063630	gp2	0	agrA-K	NA	NA	NA	NA	NA	NA
ERX349248	5	CC5	PRJEB1915	SAMEA2063633	gp2	0	agrA-K	NA	NA	NA	NA	NA	NA
ERX349257	5	CC5	PRJEB1915	SAMEA2063641	gp2	0	agrA-K	NA	NA	NA	NA	NA	NA
ERX349258	5	CC5	PRJEB1915	SAMEA2063642	gp2	0	agrA-K	NA	NA	NA	NA	NA	NA
ERX349263	5	CC5	PRJEB1915	SAMEA2063647	gp2	0	agrA-K	NA	NA	NA	NA	NA	NA
ERX349269	5	CC5	PRJEB1915	SAMEA2063833	gp2	0	agrA-K	NA	NA	NA	NA	NA	NA
ERX349274	5	CC5	PRJEB1915	SAMEA2063838	gp2	0	agrA-K	NA	NA	NA	NA	NA	NA
ERX349277	5	CC5	PRJEB1915	SAMEA2063841	gp2	0	Other	NA	NA	NA	NA	NA	NA
ERX359397	5	CC5	PRJEB2655	SAMEA1929654	gp2	0	agrA-K	NA	NA	NA	NA	NA	NA
ERX359481	5	CC5	PRJEB2655	SAMEA1929641	gp2	0	agrA-K	NA	NA	NA	NA	NA	NA
ERX376431	5	CC5	PRJEB5225	SAMEA2335105	gp2	0	agrA-K	NA	NA	NA	NA	NA	NA
ERX376439	5	CC5	PRJEB5225	SAMEA2335113	gp2	1	agrA-K	NA	NA	NA	NA	NA	NA
ERX376454	5	CC5	PRJEB5225	SAMEA2335128	gp2	0	agrA-K	NA	NA	NA	NA	NA	NA
ERX384331	5	CC5	PRJEB4917	SAMEA2239348	gp2	0	agrA-K	NA	NA	NA	NA	NA	NA
ERX384716	5	CC5	PRJEB5261	SAMEA2339936	gp2	0	agrA-K	NA	NA	NA	NA	NA	NA
ERX384720	5	CC5	PRJEB5261	SAMEA2339940	gp2	0	agrA-K	NA	NA	NA	NA	NA	NA
ERX384734	5	CC5	PRJEB5261	SAMEA2339954	gp2	0	agrA-K	NA	NA	NA	NA	NA	NA
ERX384759	5	CC5	PRJEB5261	SAMEA2339979	gp2	1	NA	5	ins	frameshift_variant	c.712dupA	p.Ile238fs	agrA
ERX384760	5	CC5	PRJEB5261	SAMEA2339980	gp2	0	agrA-K	NA	NA	NA	NA	NA	NA
ERX384774	5	CC5	PRJEB5261	SAMEA2339994	gp2	0	agrA-K	NA	NA	NA	NA	NA	NA
ERX384789	5	CC5	PRJEB5261	SAMEA2340009	gp2	0	agrA-K	NA	NA	NA	NA	NA	NA
ERX384870	5	CC5	PRJEB5261	SAMEA2340090	gp2	0	agrA-K	NA	NA	NA	NA	NA	NA
ERX384871	5	CC5	PRJEB5261	SAMEA2340091	gp2	0	agrA-K	NA	NA	NA	NA	NA	NA
ERX384876	5	CC5	PRJEB5261	SAMEA2340096	gp2	0	agrA-K	NA	NA	NA	NA	NA	NA
ERX384883	5	CC5	PRJEB5261	SAMEA2340103	gp2	0	agrA-K	NA	NA	NA	NA	NA	NA
ERX384895	5	CC5	PRJEB5261	SAMEA2340115	gp2	0	agrA-K	NA	NA	NA	NA	NA	NA
ERX384920	5	CC5	PRJEB5261	SAMEA2340140	gp2	0	agrA-K	NA	NA	NA	NA	NA	NA
ERX384924	5	CC5	PRJEB5261	SAMEA2340144	gp2	0	agrA-K	NA	NA	NA	NA	NA	NA
ERX384931	5	CC5	PRJEB5261	SAMEA2340151	gp2	0	agrA-K	NA	NA	NA	NA	NA	NA
ERX384946	5	CC5	PRJEB5261	SAMEA2340166	gp2	0	agrA-K	NA	NA	NA	NA	NA	NA
ERX384967	5	CC5	PRJEB5261	SAMEA2340187	gp2	1	agrA-K	1809	ins	frameshift_variant	c.210dupA	p.Leu71fs	agrC
ERX384972	5	CC5	PRJEB5261	SAMEA2340192	gp2	0	agrA-K	NA	NA	NA	NA	NA	NA
ERX384974	5	CC5	PRJEB5261	SAMEA2340194	gp2	0	agrA-K	NA	NA	NA	NA	NA	NA
ERX384978	5	CC5	PRJEB5261	SAMEA2340198	gp2	0	agrA-K	NA	NA	NA	NA	NA	NA
ERX385002	5	CC5	PRJEB5261	SAMEA2340222	gp2	0	agrA-K	NA	NA	NA	NA	NA	NA
ERX385005	5	CC5	PRJEB5261	SAMEA2340225	gp2	0	agrA-K	NA	NA	NA	NA	NA	NA
ERX385033	5	CC5	PRJEB5261	SAMEA2340253	gp2	0	agrA-K	NA	NA	NA	NA	NA	NA
ERX385038	5	CC5	PRJEB5261	SAMEA2340258	gp2	0	agrA-K	NA	NA	NA	NA	NA	NA
ERX385062	5	CC5	PRJEB5261	SAMEA2340282	gp2	0	Other	NA	NA	NA	NA	NA	NA
ERX385066	5	CC5	PRJEB5261	SAMEA2340286	gp2	0	agrA-K	NA	NA	NA	NA	NA	NA
ERX385067	5	CC5	PRJEB5261	SAMEA2340287	gp2	0	agrA-K	NA	NA	NA	NA	NA	NA
ERX385103	5	CC5	PRJEB5261	SAMEA2340323	gp2	0	agrA-K	NA	NA	NA	NA	NA	NA
ERX385146	5	CC5	PRJEB5261	SAMEA2340366	gp2	0	agrA-K	NA	NA	NA	NA	NA	NA
ERX385147	5	CC5	PRJEB5261	SAMEA2340367	gp2	0	agrA-K	NA	NA	NA	NA	NA	NA
ERX385148	5	CC5	PRJEB5261	SAMEA2340368	gp2	0	agrA-K	NA	NA	NA	NA	NA	NA
ERX385149	5	CC5	PRJEB5261	SAMEA2340369	gp2	0	agrA-K	NA	NA	NA	NA	NA	NA
ERX385150	5	CC5	PRJEB5261	SAMEA2340370	gp2	0	agrA-K	NA	NA	NA	NA	NA	NA
ERX385151	5	CC5	PRJEB5261	SAMEA2340371	gp2	0	Other	NA	NA	NA	NA	NA	NA
ERX385152	5	CC5	PRJEB5261	SAMEA2340372	gp2	0	Other	NA	NA	NA	NA	NA	NA
ERX385153	5	CC5	PRJEB5261	SAMEA2340373	gp2	0	agrA-K	NA	NA	NA	NA	NA	NA
ERX385154	5	CC5	PRJEB5261	SAMEA2340374	gp2	0	agrA-K	NA	NA	NA	NA	NA	NA
ERX385240	5	CC5	PRJEB5261	SAMEA2340460	gp2	0	agrA-K	NA	NA	NA	NA	NA	NA
ERX385261	5	CC5	PRJEB5261	SAMEA2340481	gp2	1	agrA-K	2210	del	frameshift_variant	c.602delT	p.Phe201fs	agrB
ERX385264	5	CC5	PRJEB5261	SAMEA2340484	gp2	0	agrA-K	NA	NA	NA	NA	NA	NA
ERX385281	5	CC5	PRJEB5261	SAMEA2340501	gp2	0	agrA-K	NA	NA	NA	NA	NA	NA
ERX385282	5	CC5	PRJEB5261	SAMEA2340502	gp2	0	agrA-K	NA	NA	NA	NA	NA	NA
ERX385283	5	CC5	PRJEB5261	SAMEA2340503	gp2	0	agrA-K	NA	NA	NA	NA	NA	NA
ERX385284	5	CC5	PRJEB5261	SAMEA2340504	gp2	0	agrA-K	NA	NA	NA	NA	NA	NA
ERX385285	5	CC5	PRJEB5261	SAMEA2340505	gp2	0	agrA-K	NA	NA	NA	NA	NA	NA
ERX385286	5	CC5	PRJEB5261	SAMEA2340506	gp2	0	agrA-K	NA	NA	NA	NA	NA	NA
ERX385305	5	CC5	PRJEB5261	SAMEA2340525	gp2	0	agrA-K	NA	NA	NA	NA	NA	NA
ERX385370	5	CC5	PRJEB5261	SAMEA2340590	gp2	0	agrA-K	NA	NA	NA	NA	NA	NA
ERX385371	5	CC5	PRJEB5261	SAMEA2340591	gp2	0	agrA-K	NA	NA	NA	NA	NA	NA
ERX385398	5	CC5	PRJEB5261	SAMEA2340618	gp2	0	Other	NA	NA	NA	NA	NA	NA
ERX385451	5	CC5	PRJEB5261	SAMEA2340671	gp2	0	agrA-K	NA	NA	NA	NA	NA	NA
ERX385472	5	CC5	PRJEB5261	SAMEA2340692	gp2	1	agrA-K	1532	del	frameshift_variant	c.487delT	p.Tyr163fs	agrC
ERX385502	5	CC5	PRJEB5261	SAMEA2340722	gp2	0	agrA-K	NA	NA	NA	NA	NA	NA
ERX385519	5	CC5	PRJEB5261	SAMEA2340739	gp2	1	agrA-K	1532	del	frameshift_variant	c.487delT	p.Tyr163fs	agrC
ERX389153	5	CC5	PRJEB1915	SAMEA2236407	gp2	0	agrA-K	NA	NA	NA	NA	NA	NA
ERX389154	5	CC5	PRJEB1915	SAMEA2236408	gp2	0	agrA-K	NA	NA	NA	NA	NA	NA
ERX389155	5	CC5	PRJEB1915	SAMEA2236409	gp2	0	agrA-K	NA	NA	NA	NA	NA	NA
ERX389156	5	CC5	PRJEB1915	SAMEA2236410	gp2	0	agrA-K	NA	NA	NA	NA	NA	NA
ERX389158	5	CC5	PRJEB1915	SAMEA2236412	gp2	0	agrA-K	NA	NA	NA	NA	NA	NA
ERX389164	5	CC5	PRJEB1915	SAMEA2236418	gp2	0	agrA-K	NA	NA	NA	NA	NA	NA
ERX389176	5	CC5	PRJEB1915	SAMEA2236430	gp2	1	agrA-K	1879	ins	frameshift_variant	c.140dupT	p.Leu47fs	agrC
ERX389177	5	CC5	PRJEB1915	SAMEA2236431	gp2	0	agrA-K	NA	NA	NA	NA	NA	NA
ERX389181	5	CC5	PRJEB1915	SAMEA2236435	gp2	0	agrA-K	NA	NA	NA	NA	NA	NA
ERX389182	5	CC5	PRJEB1915	SAMEA2236436	gp2	1	agrA-K	1532	del	frameshift_variant	c.487delT	p.Tyr163fs	agrC
ERX389186	5	CC5	PRJEB1915	SAMEA2236440	gp2	0	agrA-K	NA	NA	NA	NA	NA	NA
ERX389189	5	CC5	PRJEB1915	SAMEA2236443	gp2	0	agrA-K	NA	NA	NA	NA	NA	NA
ERX389194	5	CC5	PRJEB1915	SAMEA2236448	gp2	2	agrA-K	2210	del	frameshift_variant	c.602delT	p.Phe201fs	agrB
ERX389194	5	CC5	PRJEB1915	SAMEA2236448	gp2	2	agrA-K	1532	del	frameshift_variant	c.487delT	p.Tyr163fs	agrC
ERX389195	5	CC5	PRJEB1915	SAMEA2236449	gp2	0	agrA-K	NA	NA	NA	NA	NA	NA
ERX389201	5	CC5	PRJEB1915	SAMEA2236455	gp2	0	agrA-K	NA	NA	NA	NA	NA	NA
ERX389210	5	CC5	PRJEB1915	SAMEA2236464	gp2	0	agrA-K	NA	NA	NA	NA	NA	NA
ERX389213	5	CC5	PRJEB1915	SAMEA2236467	gp2	0	agrA-K	NA	NA	NA	NA	NA	NA
ERX389216	5	CC5	PRJEB1915	SAMEA2236470	gp2	0	agrA-K	NA	NA	NA	NA	NA	NA
ERX389224	5	CC5	PRJEB1915	SAMEA2236478	gp2	0	agrA-K	NA	NA	NA	NA	NA	NA
ERX389225	5	CC5	PRJEB1915	SAMEA2236479	gp2	0	agrA-K	NA	NA	NA	NA	NA	NA
ERX389226	5	CC5	PRJEB1915	SAMEA2236480	gp2	0	agrA-K	NA	NA	NA	NA	NA	NA
ERX389231	5	CC5	PRJEB1915	SAMEA2236485	gp2	0	agrA-K	NA	NA	NA	NA	NA	NA
ERX389237	5	CC5	PRJEB1915	SAMEA2236491	gp2	0	agrA-K	NA	NA	NA	NA	NA	NA
ERX389246	5	CC5	PRJEB1915	SAMEA2236407	gp2	0	agrA-K	NA	NA	NA	NA	NA	NA
ERX389247	5	CC5	PRJEB1915	SAMEA2236408	gp2	0	agrA-K	NA	NA	NA	NA	NA	NA
ERX389248	5	CC5	PRJEB1915	SAMEA2236409	gp2	0	agrA-K	NA	NA	NA	NA	NA	NA
ERX389249	5	CC5	PRJEB1915	SAMEA2236410	gp2	0	agrA-K	NA	NA	NA	NA	NA	NA
ERX389251	5	CC5	PRJEB1915	SAMEA2236412	gp2	0	agrA-K	NA	NA	NA	NA	NA	NA
ERX389257	5	CC5	PRJEB1915	SAMEA2236418	gp2	0	agrA-K	NA	NA	NA	NA	NA	NA
ERX389269	5	CC5	PRJEB1915	SAMEA2236430	gp2	1	agrA-K	1879	ins	frameshift_variant	c.140dupT	p.Leu47fs	agrC
ERX389270	5	CC5	PRJEB1915	SAMEA2236431	gp2	0	agrA-K	NA	NA	NA	NA	NA	NA
ERX389274	5	CC5	PRJEB1915	SAMEA2236435	gp2	0	agrA-K	NA	NA	NA	NA	NA	NA
ERX389275	5	CC5	PRJEB1915	SAMEA2236436	gp2	1	agrA-K	1532	del	frameshift_variant	c.487delT	p.Tyr163fs	agrC
ERX389279	5	CC5	PRJEB1915	SAMEA2236440	gp2	0	agrA-K	NA	NA	NA	NA	NA	NA
ERX389282	5	CC5	PRJEB1915	SAMEA2236443	gp2	0	agrA-K	NA	NA	NA	NA	NA	NA
ERX389287	5	CC5	PRJEB1915	SAMEA2236448	gp2	2	agrA-K	2210	del	frameshift_variant	c.602delT	p.Phe201fs	agrB
ERX389287	5	CC5	PRJEB1915	SAMEA2236448	gp2	2	agrA-K	1532	del	frameshift_variant	c.487delT	p.Tyr163fs	agrC
ERX389288	5	CC5	PRJEB1915	SAMEA2236449	gp2	0	agrA-K	NA	NA	NA	NA	NA	NA
ERX389294	5	CC5	PRJEB1915	SAMEA2236455	gp2	0	agrA-K	NA	NA	NA	NA	NA	NA
ERX389303	5	CC5	PRJEB1915	SAMEA2236464	gp2	0	agrA-K	NA	NA	NA	NA	NA	NA
ERX389306	5	CC5	PRJEB1915	SAMEA2236467	gp2	0	agrA-K	NA	NA	NA	NA	NA	NA
ERX389309	5	CC5	PRJEB1915	SAMEA2236470	gp2	0	agrA-K	NA	NA	NA	NA	NA	NA
ERX389317	5	CC5	PRJEB1915	SAMEA2236478	gp2	0	agrA-K	NA	NA	NA	NA	NA	NA
ERX389318	5	CC5	PRJEB1915	SAMEA2236479	gp2	0	agrA-K	NA	NA	NA	NA	NA	NA
ERX389319	5	CC5	PRJEB1915	SAMEA2236480	gp2	0	agrA-K	NA	NA	NA	NA	NA	NA
ERX389324	5	CC5	PRJEB1915	SAMEA2236485	gp2	0	agrA-K	NA	NA	NA	NA	NA	NA
ERX389330	5	CC5	PRJEB1915	SAMEA2236491	gp2	0	agrA-K	NA	NA	NA	NA	NA	NA
ERX391861	5	CC5	PRJEB1915	SAMEA2228814	gp2	0	agrA-K	NA	NA	NA	NA	NA	NA
ERX391872	5	CC5	PRJEB1915	SAMEA2228825	gp2	0	agrA-K	NA	NA	NA	NA	NA	NA
ERX391887	5	CC5	PRJEB1915	SAMEA2228841	gp2	0	agrA-K	NA	NA	NA	NA	NA	NA
ERX391909	5	CC5	PRJEB1915	SAMEA2228865	gp2	0	agrA-K	NA	NA	NA	NA	NA	NA
ERX391918	5	CC5	PRJEB1915	SAMEA2228874	gp2	0	agrA-K	NA	NA	NA	NA	NA	NA
ERX391919	5	CC5	PRJEB1915	SAMEA2228875	gp2	1	agrA-K	1879	ins	frameshift_variant	c.140dupT	p.Leu47fs	agrC
ERX391939	5	CC5	PRJEB1915	SAMEA2228889	gp2	0	agrA-K	NA	NA	NA	NA	NA	NA
ERX391941	5	CC5	PRJEB1915	SAMEA2228891	gp2	0	agrA-K	NA	NA	NA	NA	NA	NA
ERX391942	5	CC5	PRJEB1915	SAMEA2228892	gp2	0	agrA-K	NA	NA	NA	NA	NA	NA
ERX391949	5	CC5	PRJEB1915	SAMEA2228809	gp2	0	agrA-K	NA	NA	NA	NA	NA	NA
ERX391953	5	CC5	PRJEB1915	SAMEA2228814	gp2	0	agrA-K	NA	NA	NA	NA	NA	NA
ERX391964	5	CC5	PRJEB1915	SAMEA2228825	gp2	0	agrA-K	NA	NA	NA	NA	NA	NA
ERX391979	5	CC5	PRJEB1915	SAMEA2228841	gp2	0	agrA-K	NA	NA	NA	NA	NA	NA
ERX392001	5	CC5	PRJEB1915	SAMEA2228865	gp2	0	agrA-K	NA	NA	NA	NA	NA	NA
ERX392010	5	CC5	PRJEB1915	SAMEA2228874	gp2	0	agrA-K	NA	NA	NA	NA	NA	NA
ERX392011	5	CC5	PRJEB1915	SAMEA2228875	gp2	1	agrA-K	1879	ins	frameshift_variant	c.140dupT	p.Leu47fs	agrC
ERX392031	5	CC5	PRJEB1915	SAMEA2228889	gp2	0	agrA-K	NA	NA	NA	NA	NA	NA
ERX392033	5	CC5	PRJEB1915	SAMEA2228891	gp2	0	agrA-K	NA	NA	NA	NA	NA	NA
ERX392034	5	CC5	PRJEB1915	SAMEA2228892	gp2	0	agrA-K	NA	NA	NA	NA	NA	NA
ERX405936	5	CC5	PRJEB1915	SAMEA2228835	gp2	0	agrA-K	NA	NA	NA	NA	NA	NA
ERX405941	5	CC5	PRJEB1915	SAMEA2228835	gp2	0	agrA-K	NA	NA	NA	NA	NA	NA
ERX411951	5	CC5	PRJEB5735	SAMEA2391967	gp2	0	agrA-K	NA	NA	NA	NA	NA	NA
ERX411956	5	CC5	PRJEB5735	SAMEA2391972	gp2	0	agrA-K	NA	NA	NA	NA	NA	NA
ERX411963	5	CC5	PRJEB5735	SAMEA2391979	gp2	1	agrA-K	1532	del	frameshift_variant	c.487delT	p.Tyr163fs	agrC
ERX450995	5	CC5	PRJEB1915	SAMEA2063447	gp2	0	agrA-K	NA	NA	NA	NA	NA	NA
ERX451277	5	CC5	PRJEB4140	SAMEA2081204	gp2	0	agrA-K	NA	NA	NA	NA	NA	NA
ERX451278	5	CC5	PRJEB4140	SAMEA2079294	gp2	0	agrA-K	NA	NA	NA	NA	NA	NA
ERX451279	5	CC5	PRJEB4140	SAMEA2079295	gp2	0	agrA-K	NA	NA	NA	NA	NA	NA
ERX451280	5	CC5	PRJEB4140	SAMEA2081205	gp2	0	agrA-K	NA	NA	NA	NA	NA	NA
ERX451281	5	CC5	PRJEB4140	SAMEA2079296	gp2	0	agrA-K	NA	NA	NA	NA	NA	NA
ERX451282	5	CC5	PRJEB4140	SAMEA2079297	gp2	0	agrA-K	NA	NA	NA	NA	NA	NA
ERX451283	5	CC5	PRJEB4140	SAMEA2081206	gp2	0	agrA-K	NA	NA	NA	NA	NA	NA
ERX451284	5	CC5	PRJEB4140	SAMEA2079499	gp2	0	agrA-K	NA	NA	NA	NA	NA	NA
ERX455929	5	CC5	PRJEB2655	SAMEA2298586	gp2	0	agrA-K	NA	NA	NA	NA	NA	NA
ERX456016	5	CC5	PRJEB2655	SAMEA2298690	gp2	0	agrA-K	NA	NA	NA	NA	NA	NA
ERX456033	5	CC5	PRJEB2655	SAMEA2298707	gp2	0	agrA-K	NA	NA	NA	NA	NA	NA
ERX456062	5	CC5	PRJEB2655	SAMEA2298736	gp2	0	agrA-K	NA	NA	NA	NA	NA	NA
ERX456065	5	CC5	PRJEB2655	SAMEA2298739	gp2	0	agrA-K	NA	NA	NA	NA	NA	NA
ERX456069	5	CC5	PRJEB2655	SAMEA2298743	gp2	0	agrA-K	NA	NA	NA	NA	NA	NA
ERX456070	5	CC5	PRJEB2655	SAMEA2298744	gp2	1	agrA-K	1611	snp	stop_gained	c.409A>T	p.Lys137*	agrC
ERX456074	5	CC5	PRJEB2655	SAMEA2298748	gp2	0	agrA-K	NA	NA	NA	NA	NA	NA
ERX456116	5	CC5	PRJEB2655	SAMEA2298790	gp2	0	agrA-K	NA	NA	NA	NA	NA	NA
ERX460156	5	CC5	PRJEB2655	SAMEA2298598	gp2	0	NA	NA	NA	NA	NA	NA	NA
ERX470685	5	CC5	PRJEB2655	SAMEA2298690	gp2	0	agrA-K	NA	NA	NA	NA	NA	NA
ERX470702	5	CC5	PRJEB2655	SAMEA2298707	gp2	0	agrA-K	NA	NA	NA	NA	NA	NA
ERX470734	5	CC5	PRJEB2655	SAMEA2298739	gp2	0	agrA-K	NA	NA	NA	NA	NA	NA
ERX470738	5	CC5	PRJEB2655	SAMEA2298743	gp2	0	agrA-K	NA	NA	NA	NA	NA	NA
ERX470739	5	CC5	PRJEB2655	SAMEA2298744	gp2	1	agrA-K	1611	snp	stop_gained	c.409A>T	p.Lys137*	agrC
ERX470743	5	CC5	PRJEB2655	SAMEA2298748	gp2	0	agrA-K	NA	NA	NA	NA	NA	NA
ERX470785	5	CC5	PRJEB2655	SAMEA2298790	gp2	0	agrA-K	NA	NA	NA	NA	NA	NA
ERX492438	5	CC5	PRJEB5707	SAMEA2385132	gp2	0	Other	NA	NA	NA	NA	NA	NA
ERX492483	5	CC5	PRJEB5707	SAMEA2385178	gp2	0	agrA-K	NA	NA	NA	NA	NA	NA
ERX492500	5	CC5	PRJEB5707	SAMEA2385195	gp2	1	agrA-K	2210	del	frameshift_variant	c.602delT	p.Phe201fs	agrB
ERX492508	5	CC5	PRJEB5707	SAMEA2385203	gp2	0	agrA-K	NA	NA	NA	NA	NA	NA
ERX492509	5	CC5	PRJEB5707	SAMEA2385204	gp2	0	agrA-K	NA	NA	NA	NA	NA	NA
ERX492510	5	CC5	PRJEB5707	SAMEA2385205	gp2	0	agrA-K	NA	NA	NA	NA	NA	NA
ERX505073	5	CC5	PRJEB1915	SAMEA2383473	gp2	0	agrA-K	NA	NA	NA	NA	NA	NA
ERX505088	5	CC5	PRJEB1915	SAMEA2383488	gp2	0	agrA-K	NA	NA	NA	NA	NA	NA
ERX505092	5	CC5	PRJEB1915	SAMEA2383492	gp2	0	agrA-K	NA	NA	NA	NA	NA	NA
ERX505100	5	CC5	PRJEB1915	SAMEA2383500	gp2	0	agrA-K	NA	NA	NA	NA	NA	NA
ERX505107	5	CC5	PRJEB1915	SAMEA2383508	gp2	0	agrA-K	NA	NA	NA	NA	NA	NA
ERX505110	5	CC5	PRJEB1915	SAMEA2383511	gp2	0	agrA-K	NA	NA	NA	NA	NA	NA
ERX505113	5	CC5	PRJEB1915	SAMEA2383514	gp2	0	agrA-K	NA	NA	NA	NA	NA	NA
ERX505115	5	CC5	PRJEB1915	SAMEA2383516	gp2	0	agrA-K	NA	NA	NA	NA	NA	NA
ERX505118	5	CC5	PRJEB1915	SAMEA2383519	gp2	0	Other	NA	NA	NA	NA	NA	NA
ERX505121	5	CC5	PRJEB1915	SAMEA2383522	gp2	0	agrA-K	NA	NA	NA	NA	NA	NA
ERX505123	5	CC5	PRJEB1915	SAMEA2383524	gp2	0	agrA-K	NA	NA	NA	NA	NA	NA
ERX505135	5	CC5	PRJEB1915	SAMEA2383536	gp2	0	agrA-K	NA	NA	NA	NA	NA	NA
ERX505142	5	CC5	PRJEB1915	SAMEA2383543	gp2	0	agrA-K	NA	NA	NA	NA	NA	NA
ERX505158	5	CC5	PRJEB1915	SAMEA2383559	gp2	0	agrA-K	NA	NA	NA	NA	NA	NA
ERX505160	5	CC5	PRJEB1915	SAMEA2383561	gp2	0	agrA-K	NA	NA	NA	NA	NA	NA
ERX505162	5	CC5	PRJEB1915	SAMEA2383563	gp2	0	Other	NA	NA	NA	NA	NA	NA
ERX505167	5	CC5	PRJEB1915	SAMEA2383568	gp2	0	agrA-K	NA	NA	NA	NA	NA	NA
ERX505176	5	CC5	PRJEB1915	SAMEA2383577	gp2	0	agrA-K	NA	NA	NA	NA	NA	NA
ERX505187	5	CC5	PRJEB1915	SAMEA2383588	gp2	0	agrA-K	NA	NA	NA	NA	NA	NA
ERX505188	5	CC5	PRJEB1915	SAMEA2383589	gp2	0	agrA-K	NA	NA	NA	NA	NA	NA
ERX505192	5	CC5	PRJEB1915	SAMEA2383593	gp2	0	agrA-K	NA	NA	NA	NA	NA	NA
ERX505199	5	CC5	PRJEB1915	SAMEA2383601	gp2	1	agrA-K	1365	snp	stop_gained	c.655G>T	p.Glu219*	agrC
ERX505206	5	CC5	PRJEB1915	SAMEA2383608	gp2	0	agrA-K	NA	NA	NA	NA	NA	NA
ERX505207	5	CC5	PRJEB1915	SAMEA2383609	gp2	0	agrA-K	NA	NA	NA	NA	NA	NA
ERX505209	5	CC5	PRJEB1915	SAMEA2383611	gp2	0	agrA-K	NA	NA	NA	NA	NA	NA
ERX505214	5	CC5	PRJEB1915	SAMEA2383616	gp2	0	agrA-K	NA	NA	NA	NA	NA	NA
ERX505215	5	CC5	PRJEB1915	SAMEA2383617	gp2	0	agrA-K	NA	NA	NA	NA	NA	NA
ERX505217	5	CC5	PRJEB1915	SAMEA2383619	gp2	0	agrA-K	NA	NA	NA	NA	NA	NA
ERX505229	5	CC5	PRJEB1915	SAMEA2383631	gp2	0	agrA-K	NA	NA	NA	NA	NA	NA
ERX505231	5	CC5	PRJEB1915	SAMEA2383633	gp2	unknown	NA	NA	NA	NA	NA	NA	NA
ERX505237	5	CC5	PRJEB1915	SAMEA2383639	gp2	0	agrA-K	NA	NA	NA	NA	NA	NA
ERX505238	5	CC5	PRJEB1915	SAMEA2383640	gp2	0	agrA-K	NA	NA	NA	NA	NA	NA
ERX505239	5	CC5	PRJEB1915	SAMEA2383641	gp2	0	agrA-K	NA	NA	NA	NA	NA	NA
ERX505244	5	CC5	PRJEB1915	SAMEA2383646	gp2	0	agrA-K	NA	NA	NA	NA	NA	NA
ERX505246	5	CC5	PRJEB1915	SAMEA2383648	gp2	0	agrA-K	NA	NA	NA	NA	NA	NA
ERX505250	5	CC5	PRJEB1915	SAMEA2383652	gp2	0	agrA-K	NA	NA	NA	NA	NA	NA
ERX505253	5	CC5	PRJEB1915	SAMEA2383655	gp2	0	agrA-K	NA	NA	NA	NA	NA	NA
ERX505263	5	CC5	PRJEB1915	SAMEA2383665	gp2	0	agrA-K	NA	NA	NA	NA	NA	NA
ERX505285	5	CC5	PRJEB1915	SAMEA2383687	gp2	0	agrA-K	NA	NA	NA	NA	NA	NA
ERX505298	5	CC5	PRJEB1915	SAMEA2383701	gp2	0	agrA-K	NA	NA	NA	NA	NA	NA
ERX505303	5	CC5	PRJEB1915	SAMEA2383706	gp2	0	agrA-K	NA	NA	NA	NA	NA	NA
ERX505306	5	CC5	PRJEB1915	SAMEA2383709	gp2	0	agrA-K	NA	NA	NA	NA	NA	NA
ERX505313	5	CC5	PRJEB1915	SAMEA2383716	gp2	0	agrA-K	NA	NA	NA	NA	NA	NA
ERX505314	5	CC5	PRJEB1915	SAMEA2383717	gp2	0	agrA-K	NA	NA	NA	NA	NA	NA
ERX505319	5	CC5	PRJEB1915	SAMEA2383722	gp2	0	agrA-K	NA	NA	NA	NA	NA	NA
ERX505326	5	CC5	PRJEB1915	SAMEA2383729	gp2	0	agrA-K	NA	NA	NA	NA	NA	NA
ERX505327	5	CC5	PRJEB1915	SAMEA2383730	gp2	0	agrA-K	NA	NA	NA	NA	NA	NA
ERX505335	5	CC5	PRJEB1915	SAMEA2383738	gp2	0	agrA-K	NA	NA	NA	NA	NA	NA
ERX505339	5	CC5	PRJEB1915	SAMEA2383742	gp2	0	agrA-K	NA	NA	NA	NA	NA	NA
ERX505350	5	CC5	PRJEB1915	SAMEA2383943	gp2	0	agrA-K	NA	NA	NA	NA	NA	NA
ERX505356	5	CC5	PRJEB1915	SAMEA2383949	gp2	0	agrA-K	NA	NA	NA	NA	NA	NA
ERX505367	5	CC5	PRJEB1915	SAMEA2383960	gp2	0	agrA-K	NA	NA	NA	NA	NA	NA
ERX505393	5	CC5	PRJEB1915	SAMEA2383986	gp2	0	agrA-K	NA	NA	NA	NA	NA	NA
ERX505396	5	CC5	PRJEB1915	SAMEA2383989	gp2	0	agrA-K	NA	NA	NA	NA	NA	NA
ERX505397	5	CC5	PRJEB1915	SAMEA2383990	gp2	0	agrA-K	NA	NA	NA	NA	NA	NA
ERX505407	5	CC5	PRJEB1915	SAMEA2384000	gp2	0	agrA-K	NA	NA	NA	NA	NA	NA
ERX505433	5	CC5	PRJEB1915	SAMEA2384026	gp2	0	Other	NA	NA	NA	NA	NA	NA
ERX505434	5	CC5	PRJEB1915	SAMEA2384027	gp2	0	agrA-K	NA	NA	NA	NA	NA	NA
ERX505440	5	CC5	PRJEB1915	SAMEA2384033	gp2	0	Other	NA	NA	NA	NA	NA	NA
ERX505441	5	CC5	PRJEB1915	SAMEA2384034	gp2	0	agrA-K	NA	NA	NA	NA	NA	NA
ERX505444	5	CC5	PRJEB1915	SAMEA2384037	gp2	0	agrA-K	NA	NA	NA	NA	NA	NA
ERX505446	5	CC5	PRJEB1915	SAMEA2384039	gp2	0	agrA-K	NA	NA	NA	NA	NA	NA
ERX505455	5	CC5	PRJEB1915	SAMEA2384048	gp2	0	Other	NA	NA	NA	NA	NA	NA
ERX505463	5	CC5	PRJEB1915	SAMEA2384056	gp2	0	Other	NA	NA	NA	NA	NA	NA
ERX505464	5	CC5	PRJEB1915	SAMEA2384057	gp2	0	Other	NA	NA	NA	NA	NA	NA
ERX505467	5	CC5	PRJEB1915	SAMEA2384060	gp2	0	agrA-K	NA	NA	NA	NA	NA	NA
ERX505471	5	CC5	PRJEB1915	SAMEA2384064	gp2	0	agrA-K	NA	NA	NA	NA	NA	NA
ERX505474	5	CC5	PRJEB1915	SAMEA2384067	gp2	0	agrA-K	NA	NA	NA	NA	NA	NA
ERX505476	5	CC5	PRJEB1915	SAMEA2384069	gp2	0	agrA-K	NA	NA	NA	NA	NA	NA
ERX505479	5	CC5	PRJEB1915	SAMEA2384072	gp2	0	Other	NA	NA	NA	NA	NA	NA
ERX505480	5	CC5	PRJEB1915	SAMEA2384073	gp2	0	Other	NA	NA	NA	NA	NA	NA
ERX505486	5	CC5	PRJEB1915	SAMEA2384079	gp2	0	agrA-K	NA	NA	NA	NA	NA	NA
ERX505487	5	CC5	PRJEB1915	SAMEA2384080	gp2	0	Other	NA	NA	NA	NA	NA	NA
ERX505492	5	CC5	PRJEB1915	SAMEA2384085	gp2	0	agrA-K	NA	NA	NA	NA	NA	NA
ERX505495	5	CC5	PRJEB1915	SAMEA2384088	gp2	0	Other	NA	NA	NA	NA	NA	NA
ERX505498	5	CC5	PRJEB1915	SAMEA2384091	gp2	0	agrA-K	NA	NA	NA	NA	NA	NA
ERX505503	5	CC5	PRJEB1915	SAMEA2384096	gp2	0	agrA-K	NA	NA	NA	NA	NA	NA
ERX505508	5	CC5	PRJEB1915	SAMEA2384101	gp2	0	agrA-K	NA	NA	NA	NA	NA	NA
ERX505511	5	CC5	PRJEB1915	SAMEA2384104	gp2	0	Other	NA	NA	NA	NA	NA	NA
ERX505518	5	CC5	PRJEB1915	SAMEA2384111	gp2	0	agrA-K	NA	NA	NA	NA	NA	NA
ERX505519	5	CC5	PRJEB1915	SAMEA2384112	gp2	0	Other	NA	NA	NA	NA	NA	NA
ERX505520	5	CC5	PRJEB1915	SAMEA2384113	gp2	0	Other	NA	NA	NA	NA	NA	NA
ERX505524	5	CC5	PRJEB1915	SAMEA2384117	gp2	1	agrA-K	NA	NA	NA	NA	NA	NA
ERX505525	5	CC5	PRJEB1915	SAMEA2384118	gp2	0	agrA-K	NA	NA	NA	NA	NA	NA
ERX505528	5	CC5	PRJEB1915	SAMEA2384121	gp2	0	Other	NA	NA	NA	NA	NA	NA
ERX505913	5	CC5	PRJEB5707	SAMEA2385409	gp2	0	agrA-K	NA	NA	NA	NA	NA	NA
ERX505924	5	CC5	PRJEB5707	SAMEA2385420	gp2	0	agrA-K	NA	NA	NA	NA	NA	NA
ERX505957	5	CC5	PRJEB5707	SAMEA2385453	gp2	0	agrA-K	NA	NA	NA	NA	NA	NA
ERX505970	5	CC5	PRJEB5707	SAMEA2385466	gp2	0	agrA-K	NA	NA	NA	NA	NA	NA
ERX505977	5	CC5	PRJEB5707	SAMEA2385473	gp2	0	agrA-K	NA	NA	NA	NA	NA	NA
ERX505998	5	CC5	PRJEB5707	SAMEA2385306	gp2	0	agrA-K	NA	NA	NA	NA	NA	NA
ERX506013	5	CC5	PRJEB5707	SAMEA2385321	gp2	0	agrA-K	NA	NA	NA	NA	NA	NA
ERX506029	5	CC5	PRJEB5707	SAMEA2385337	gp2	0	agrA-K	NA	NA	NA	NA	NA	NA
ERX506052	5	CC5	PRJEB5707	SAMEA2385361	gp2	0	Other	NA	NA	NA	NA	NA	NA
ERX506058	5	CC5	PRJEB5707	SAMEA2385367	gp2	0	agrA-K	NA	NA	NA	NA	NA	NA
ERX506060	5	CC5	PRJEB5707	SAMEA2385369	gp2	1	agrA-K	1611	snp	stop_gained	c.409A>T	p.Lys137*	agrC
ERX506087	5	CC5	PRJEB5707	SAMEA2385396	gp2	0	agrA-K	NA	NA	NA	NA	NA	NA
ERX506088	5	CC5	PRJEB5707	SAMEA2385397	gp2	0	agrA-K	NA	NA	NA	NA	NA	NA
ERX506099	5	CC5	PRJEB5707	SAMEA2385503	gp2	0	agrA-K	NA	NA	NA	NA	NA	NA
ERX506130	5	CC5	PRJEB5707	SAMEA2385535	gp2	0	agrA-K	NA	NA	NA	NA	NA	NA
ERX506141	5	CC5	PRJEB5707	SAMEA2385546	gp2	0	agrA-K	NA	NA	NA	NA	NA	NA
ERX506147	5	CC5	PRJEB5707	SAMEA2385552	gp2	0	agrA-K	NA	NA	NA	NA	NA	NA
ERX506173	5	CC5	PRJEB5707	SAMEA2385578	gp2	0	agrA-K	NA	NA	NA	NA	NA	NA
ERX506174	5	CC5	PRJEB5707	SAMEA2385579	gp2	0	agrA-K	NA	NA	NA	NA	NA	NA
ERX506207	5	CC5	PRJEB5707	SAMEA2385232	gp2	0	Other	NA	NA	NA	NA	NA	NA
ERX506265	5	CC5	PRJEB5707	SAMEA2385291	gp2	0	agrA-K	NA	NA	NA	NA	NA	NA
ERX506271	5	CC5	PRJEB5707	SAMEA2385297	gp2	0	agrA-K	NA	NA	NA	NA	NA	NA
ERX513137	5	CC5	PRJEB1915	SAMEA2383858	gp2	0	agrA-K	NA	NA	NA	NA	NA	NA
ERX513145	5	CC5	PRJEB1915	SAMEA2383866	gp2	0	agrA-K	NA	NA	NA	NA	NA	NA
ERX513153	5	CC5	PRJEB1915	SAMEA2383874	gp2	0	agrA-K	NA	NA	NA	NA	NA	NA
ERX513173	5	CC5	PRJEB1915	SAMEA2383895	gp2	0	agrA-K	NA	NA	NA	NA	NA	NA
ERX513183	5	CC5	PRJEB1915	SAMEA2383905	gp2	0	Other	NA	NA	NA	NA	NA	NA
ERX513184	5	CC5	PRJEB1915	SAMEA2383906	gp2	0	agrA-K	NA	NA	NA	NA	NA	NA
ERX513191	5	CC5	PRJEB1915	SAMEA2383913	gp2	0	agrA-K	NA	NA	NA	NA	NA	NA
ERX513206	5	CC5	PRJEB1915	SAMEA2383928	gp2	0	Other	NA	NA	NA	NA	NA	NA
ERX513228	5	CC5	PRJEB1915	SAMEA2384235	gp2	0	agrA-K	NA	NA	NA	NA	NA	NA
ERX513248	5	CC5	PRJEB1915	SAMEA2384255	gp2	0	agrA-K	NA	NA	NA	NA	NA	NA
ERX513253	5	CC5	PRJEB1915	SAMEA2384260	gp2	0	agrA-K	NA	NA	NA	NA	NA	NA
ERX513256	5	CC5	PRJEB1915	SAMEA2384263	gp2	0	agrA-K	NA	NA	NA	NA	NA	NA
ERX513263	5	CC5	PRJEB1915	SAMEA2384270	gp2	0	agrA-K	NA	NA	NA	NA	NA	NA
ERX513270	5	CC5	PRJEB1915	SAMEA2384277	gp2	0	agrA-K	NA	NA	NA	NA	NA	NA
ERX513274	5	CC5	PRJEB1915	SAMEA2384281	gp2	0	agrA-K	NA	NA	NA	NA	NA	NA
ERX513279	5	CC5	PRJEB1915	SAMEA2384286	gp2	0	agrA-K	NA	NA	NA	NA	NA	NA
ERX513303	5	CC5	PRJEB1915	SAMEA2384310	gp2	0	agrA-K	NA	NA	NA	NA	NA	NA
ERX513306	5	CC5	PRJEB1915	SAMEA2384313	gp2	0	agrA-K	NA	NA	NA	NA	NA	NA
ERX513311	5	CC5	PRJEB1915	SAMEA2384318	gp2	0	agrA-K	NA	NA	NA	NA	NA	NA
ERX513314	5	CC5	PRJEB1915	SAMEA2384321	gp2	0	agrA-K	NA	NA	NA	NA	NA	NA
ERX513319	5	CC5	PRJEB1915	SAMEA2384326	gp2	0	agrA-K	NA	NA	NA	NA	NA	NA
ERX513325	5	CC5	PRJEB1915	SAMEA2384332	gp2	1	agrA-K	1532	del	frameshift_variant	c.487delT	p.Tyr163fs	agrC
ERX513330	5	CC5	PRJEB1915	SAMEA2384337	gp2	0	agrA-K	NA	NA	NA	NA	NA	NA
ERX513335	5	CC5	PRJEB1915	SAMEA2384342	gp2	unknown	NA	NA	NA	NA	NA	NA	NA
ERX513337	5	CC5	PRJEB1915	SAMEA2384344	gp2	0	Other	NA	NA	NA	NA	NA	NA
ERX513341	5	CC5	PRJEB1915	SAMEA2384348	gp2	0	agrA-K	NA	NA	NA	NA	NA	NA
ERX513344	5	CC5	PRJEB1915	SAMEA2384351	gp2	0	agrA-K	NA	NA	NA	NA	NA	NA
ERX513350	5	CC5	PRJEB1915	SAMEA2384358	gp2	0	agrA-K	NA	NA	NA	NA	NA	NA
ERX513351	5	CC5	PRJEB1915	SAMEA2384359	gp2	0	agrA-K	NA	NA	NA	NA	NA	NA
ERX513367	5	CC5	PRJEB1915	SAMEA2384375	gp2	0	agrA-K	NA	NA	NA	NA	NA	NA
ERX513368	5	CC5	PRJEB1915	SAMEA2384376	gp2	0	Other	NA	NA	NA	NA	NA	NA
ERX513384	5	CC5	PRJEB1915	SAMEA2384392	gp2	0	agrA-K	NA	NA	NA	NA	NA	NA
ERX513387	5	CC5	PRJEB1915	SAMEA2384395	gp2	0	agrA-K	NA	NA	NA	NA	NA	NA
ERX513388	5	CC5	PRJEB1915	SAMEA2384396	gp2	0	agrA-K	NA	NA	NA	NA	NA	NA
ERX513390	5	CC5	PRJEB1915	SAMEA2384398	gp2	0	agrA-K	NA	NA	NA	NA	NA	NA
ERX513398	5	CC5	PRJEB1915	SAMEA2384406	gp2	0	Other	NA	NA	NA	NA	NA	NA
ERX513399	5	CC5	PRJEB1915	SAMEA2384407	gp2	0	agrA-K	NA	NA	NA	NA	NA	NA
ERX513402	5	CC5	PRJEB1915	SAMEA2384410	gp2	0	agrA-K	NA	NA	NA	NA	NA	NA
ERX513410	5	CC5	PRJEB1915	SAMEA2384418	gp2	0	agrA-K	NA	NA	NA	NA	NA	NA
ERX513411	5	CC5	PRJEB1915	SAMEA2384419	gp2	0	agrA-K	NA	NA	NA	NA	NA	NA
ERX513424	5	CC5	PRJEB1915	SAMEA2384432	gp2	1	NA	5	ins	frameshift_variant	c.712dupA	p.Ile238fs	agrA
ERX513433	5	CC5	PRJEB1915	SAMEA2384441	gp2	0	agrA-K	NA	NA	NA	NA	NA	NA
ERX513436	5	CC5	PRJEB1915	SAMEA2384444	gp2	0	agrA-K	NA	NA	NA	NA	NA	NA
ERX513439	5	CC5	PRJEB1915	SAMEA2384447	gp2	0	agrA-K	NA	NA	NA	NA	NA	NA
ERX513441	5	CC5	PRJEB1915	SAMEA2384449	gp2	0	agrA-K	NA	NA	NA	NA	NA	NA
ERX513442	5	CC5	PRJEB1915	SAMEA2384450	gp2	0	agrA-K	NA	NA	NA	NA	NA	NA
ERX513446	5	CC5	PRJEB1915	SAMEA2384455	gp2	0	agrA-K	NA	NA	NA	NA	NA	NA
ERX513448	5	CC5	PRJEB1915	SAMEA2384457	gp2	0	agrA-K	NA	NA	NA	NA	NA	NA
ERX513450	5	CC5	PRJEB1915	SAMEA2384459	gp2	0	agrA-K	NA	NA	NA	NA	NA	NA
ERX513465	5	CC5	PRJEB1915	SAMEA2384474	gp2	0	agrA-K	NA	NA	NA	NA	NA	NA
ERX513468	5	CC5	PRJEB1915	SAMEA2384477	gp2	0	agrA-K	NA	NA	NA	NA	NA	NA
ERX513471	5	CC5	PRJEB1915	SAMEA2384480	gp2	0	agrA-K	NA	NA	NA	NA	NA	NA
ERX513472	5	CC5	PRJEB1915	SAMEA2384481	gp2	0	agrA-K	NA	NA	NA	NA	NA	NA
ERX513481	5	CC5	PRJEB1915	SAMEA2384490	gp2	0	agrA-K	NA	NA	NA	NA	NA	NA
ERX513487	5	CC5	PRJEB1915	SAMEA2384496	gp2	0	agrA-K	NA	NA	NA	NA	NA	NA
ERX513488	5	CC5	PRJEB1915	SAMEA2384497	gp2	0	agrA-K	NA	NA	NA	NA	NA	NA
ERX513490	5	CC5	PRJEB1915	SAMEA2384499	gp2	0	agrA-K	NA	NA	NA	NA	NA	NA
ERX513496	5	CC5	PRJEB1915	SAMEA2384505	gp2	0	agrA-K	NA	NA	NA	NA	NA	NA
ERX513500	5	CC5	PRJEB1915	SAMEA2384509	gp2	0	agrA-K	NA	NA	NA	NA	NA	NA
ERX513502	5	CC5	PRJEB1915	SAMEA2384511	gp2	0	agrA-K	NA	NA	NA	NA	NA	NA
ERX513503	5	CC5	PRJEB1915	SAMEA2384512	gp2	0	agrA-K	NA	NA	NA	NA	NA	NA
ERX513508	5	CC5	PRJEB1915	SAMEA2384517	gp2	0	agrA-K	NA	NA	NA	NA	NA	NA
ERX513512	5	CC5	PRJEB1915	SAMEA2384521	gp2	0	agrA-K	NA	NA	NA	NA	NA	NA
ERX513516	5	CC5	PRJEB1915	SAMEA2384525	gp2	0	agrA-K	NA	NA	NA	NA	NA	NA
ERX513524	5	CC5	PRJEB1915	SAMEA2384533	gp2	1	agrA-K	1532	del	frameshift_variant	c.487delT	p.Tyr163fs	agrC
ERX513545	5	CC5	PRJEB1915	SAMEA2384554	gp2	0	agrA-K	NA	NA	NA	NA	NA	NA
ERX513578	5	CC5	PRJEB1915	SAMEA2384587	gp2	0	agrA-K	NA	NA	NA	NA	NA	NA
ERX513587	5	CC5	PRJEB1915	SAMEA2384596	gp2	0	agrA-K	NA	NA	NA	NA	NA	NA
ERX513593	5	CC5	PRJEB1915	SAMEA2384602	gp2	0	agrA-K	NA	NA	NA	NA	NA	NA
ERX513598	5	CC5	PRJEB1915	SAMEA2384607	gp2	0	agrA-K	NA	NA	NA	NA	NA	NA
ERX513600	5	CC5	PRJEB1915	SAMEA2384609	gp2	0	agrA-K	NA	NA	NA	NA	NA	NA
ERX513602	5	CC5	PRJEB1915	SAMEA2384611	gp2	0	agrA-K	NA	NA	NA	NA	NA	NA
ERX513608	5	CC5	PRJEB1915	SAMEA2384617	gp2	0	agrA-K	NA	NA	NA	NA	NA	NA
ERX513610	5	CC5	PRJEB1915	SAMEA2384619	gp2	0	agrA-K	NA	NA	NA	NA	NA	NA
ERX513616	5	CC5	PRJEB1915	SAMEA2384625	gp2	0	agrA-K	NA	NA	NA	NA	NA	NA
ERX513625	5	CC5	PRJEB1915	SAMEA2384634	gp2	0	agrA-K	NA	NA	NA	NA	NA	NA
ERX513626	5	CC5	PRJEB1915	SAMEA2384635	gp2	1	Other	1532	del	frameshift_variant	c.487delT	p.Tyr163fs	agrC
ERX513632	5	CC5	PRJEB1915	SAMEA2384641	gp2	0	agrA-K	NA	NA	NA	NA	NA	NA
ERX513635	5	CC5	PRJEB1915	SAMEA2384644	gp2	0	agrA-K	NA	NA	NA	NA	NA	NA
ERX513637	5	CC5	PRJEB1915	SAMEA2384646	gp2	0	Other	NA	NA	NA	NA	NA	NA
ERX513639	5	CC5	PRJEB1915	SAMEA2384648	gp2	1	Other	618	del	frameshift_variant	c.98_99delTT	p.Ile33fs	agrA
ERX513647	5	CC5	PRJEB1915	SAMEA2384656	gp2	unknown	NA	NA	NA	NA	NA	NA	NA
ERX513648	5	CC5	PRJEB1915	SAMEA2384657	gp2	0	agrA-K	NA	NA	NA	NA	NA	NA
ERX513654	5	CC5	PRJEB1915	SAMEA2384663	gp2	0	agrA-K	NA	NA	NA	NA	NA	NA
ERX513663	5	CC5	PRJEB1915	SAMEA2384672	gp2	1	Other	NA	NA	NA	NA	NA	NA
ERX513670	5	CC5	PRJEB1915	SAMEA2384679	gp2	0	agrA-K	NA	NA	NA	NA	NA	NA
ERX513671	5	CC5	PRJEB1915	SAMEA2384680	gp2	unknown	NA	NA	NA	NA	NA	NA	NA
ERX513673	5	CC5	PRJEB1915	SAMEA2384682	gp2	0	agrA-K	NA	NA	NA	NA	NA	NA
ERX513681	5	CC5	PRJEB1915	SAMEA2384690	gp2	0	agrA-K	NA	NA	NA	NA	NA	NA
ERX513687	5	CC5	PRJEB1915	SAMEA2384696	gp2	0	agrA-K	NA	NA	NA	NA	NA	NA
ERX513688	5	CC5	PRJEB1915	SAMEA2384697	gp2	0	agrA-K	NA	NA	NA	NA	NA	NA
ERX513699	5	CC5	PRJEB1915	SAMEA2384708	gp2	0	Other	NA	NA	NA	NA	NA	NA
ERX513702	5	CC5	PRJEB1915	SAMEA2384711	gp2	0	Other	NA	NA	NA	NA	NA	NA
ERX513713	5	CC5	PRJEB1915	SAMEA2384722	gp2	1	agrA-K	891	snp	stop_gained	c.1129G>T	p.Glu377*	agrC
ERX513724	5	CC5	PRJEB1915	SAMEA2384733	gp2	0	agrA-K	NA	NA	NA	NA	NA	NA
ERX513729	5	CC5	PRJEB1915	SAMEA2384738	gp2	0	agrA-K	NA	NA	NA	NA	NA	NA
ERX513730	5	CC5	PRJEB1915	SAMEA2384739	gp2	0	agrA-K	NA	NA	NA	NA	NA	NA
ERX513744	5	CC5	PRJEB1915	SAMEA2384753	gp2	0	agrA-K	NA	NA	NA	NA	NA	NA
ERX513746	5	CC5	PRJEB1915	SAMEA2384755	gp2	0	agrA-K	NA	NA	NA	NA	NA	NA
ERX513787	5	CC5	PRJEB1915	SAMEA2384796	gp2	0	agrA-K	NA	NA	NA	NA	NA	NA
ERX513790	5	CC5	PRJEB1915	SAMEA2384799	gp2	0	agrA-K	NA	NA	NA	NA	NA	NA
ERX513801	5	CC5	PRJEB1915	SAMEA2384810	gp2	0	agrA-K	NA	NA	NA	NA	NA	NA
ERX513802	5	CC5	PRJEB1915	SAMEA2384811	gp2	0	agrA-K	NA	NA	NA	NA	NA	NA
ERX513804	5	CC5	PRJEB1915	SAMEA2384813	gp2	0	agrA-K	NA	NA	NA	NA	NA	NA
ERX513809	5	CC5	PRJEB1915	SAMEA2384818	gp2	0	Other	NA	NA	NA	NA	NA	NA
ERX513810	5	CC5	PRJEB1915	SAMEA2384819	gp2	0	agrA-K	NA	NA	NA	NA	NA	NA
ERX513818	5	CC5	PRJEB1915	SAMEA2384827	gp2	0	agrA-K	NA	NA	NA	NA	NA	NA
ERX513819	5	CC5	PRJEB1915	SAMEA2384828	gp2	0	agrA-K	NA	NA	NA	NA	NA	NA
ERX513820	5	CC5	PRJEB1915	SAMEA2384829	gp2	0	agrA-K	NA	NA	NA	NA	NA	NA
ERX513826	5	CC5	PRJEB1915	SAMEA2384835	gp2	1	agrA-K	1532	ins	frameshift_variant	c.487dupT	p.Tyr163fs	agrC
ERX513827	5	CC5	PRJEB1915	SAMEA2384836	gp2	0	agrA-K	NA	NA	NA	NA	NA	NA
ERX513828	5	CC5	PRJEB1915	SAMEA2384837	gp2	0	agrA-K	NA	NA	NA	NA	NA	NA
ERX513836	5	CC5	PRJEB1915	SAMEA2384845	gp2	0	agrA-K	NA	NA	NA	NA	NA	NA
ERX513840	5	CC5	PRJEB1915	SAMEA2384849	gp2	0	agrA-K	NA	NA	NA	NA	NA	NA
ERX513841	5	CC5	PRJEB1915	SAMEA2384850	gp2	0	agrA-K	NA	NA	NA	NA	NA	NA
ERX513844	5	CC5	PRJEB1915	SAMEA2384853	gp2	0	agrA-K	NA	NA	NA	NA	NA	NA
ERX513848	5	CC5	PRJEB1915	SAMEA2384857	gp2	0	agrA-K	NA	NA	NA	NA	NA	NA
ERX513849	5	CC5	PRJEB1915	SAMEA2384858	gp2	0	agrA-K	NA	NA	NA	NA	NA	NA
ERX513852	5	CC5	PRJEB1915	SAMEA2384861	gp2	0	agrA-K	NA	NA	NA	NA	NA	NA
ERX513856	5	CC5	PRJEB1915	SAMEA2384865	gp2	0	agrA-K	NA	NA	NA	NA	NA	NA
ERX513857	5	CC5	PRJEB1915	SAMEA2384866	gp2	0	agrA-K	NA	NA	NA	NA	NA	NA
ERX513860	5	CC5	PRJEB1915	SAMEA2384869	gp2	0	agrA-K	NA	NA	NA	NA	NA	NA
ERX513861	5	CC5	PRJEB1915	SAMEA2384870	gp2	0	agrA-K	NA	NA	NA	NA	NA	NA
ERX513864	5	CC5	PRJEB1915	SAMEA2384873	gp2	0	agrA-K	NA	NA	NA	NA	NA	NA
ERX513868	5	CC5	PRJEB1915	SAMEA2384877	gp2	0	agrA-K	NA	NA	NA	NA	NA	NA
ERX513875	5	CC5	PRJEB1915	SAMEA2384884	gp2	0	agrA-K	NA	NA	NA	NA	NA	NA
ERX513880	5	CC5	PRJEB1915	SAMEA2384889	gp2	0	agrA-K	NA	NA	NA	NA	NA	NA
ERX513881	5	CC5	PRJEB1915	SAMEA2384890	gp2	0	agrA-K	NA	NA	NA	NA	NA	NA
ERX514126	5	CC5	PRJEB5707	SAMEA2385605	gp2	0	agrA-K	NA	NA	NA	NA	NA	NA
ERX514134	5	CC5	PRJEB5707	SAMEA2385613	gp2	0	agrA-K	NA	NA	NA	NA	NA	NA
ERX514136	5	CC5	PRJEB5707	SAMEA2385615	gp2	0	agrA-K	NA	NA	NA	NA	NA	NA
ERX514149	5	CC5	PRJEB5707	SAMEA2385628	gp2	0	agrA-K	NA	NA	NA	NA	NA	NA
ERX514157	5	CC5	PRJEB5707	SAMEA2385636	gp2	0	agrA-K	NA	NA	NA	NA	NA	NA
ERX531866	5	CC5	PRJEB1915	SAMEA2445393	gp2	0	agrA-K	NA	NA	NA	NA	NA	NA
ERX531876	5	CC5	PRJEB1915	SAMEA2445403	gp2	0	agrA-K	NA	NA	NA	NA	NA	NA
ERX531877	5	CC5	PRJEB1915	SAMEA2445404	gp2	0	agrA-K	NA	NA	NA	NA	NA	NA
ERX531901	5	CC5	PRJEB1915	SAMEA2445428	gp2	0	agrA-K	NA	NA	NA	NA	NA	NA
ERX531905	5	CC5	PRJEB1915	SAMEA2445432	gp2	0	Other	NA	NA	NA	NA	NA	NA
ERX531909	5	CC5	PRJEB1915	SAMEA2445436	gp2	0	agrA-K	NA	NA	NA	NA	NA	NA
ERX531923	5	CC5	PRJEB1915	SAMEA2445450	gp2	0	agrA-K	NA	NA	NA	NA	NA	NA
ERX531926	5	CC5	PRJEB1915	SAMEA2445453	gp2	1	agrA-K	2210	del	frameshift_variant	c.602delT	p.Phe201fs	agrB
ERX531933	5	CC5	PRJEB1915	SAMEA2445460	gp2	0	agrA-K	NA	NA	NA	NA	NA	NA
ERX531936	5	CC5	PRJEB1915	SAMEA2445463	gp2	0	agrA-K	NA	NA	NA	NA	NA	NA
ERX531940	5	CC5	PRJEB1915	SAMEA2445467	gp2	0	agrA-K	NA	NA	NA	NA	NA	NA
ERX531944	5	CC5	PRJEB1915	SAMEA2445471	gp2	0	agrA-K	NA	NA	NA	NA	NA	NA
ERX531963	5	CC5	PRJEB1915	SAMEA2445490	gp2	0	agrA-K	NA	NA	NA	NA	NA	NA
ERX531969	5	CC5	PRJEB1915	SAMEA2445496	gp2	0	Other	NA	NA	NA	NA	NA	NA
ERX531973	5	CC5	PRJEB1915	SAMEA2445500	gp2	0	agrA-K	NA	NA	NA	NA	NA	NA
ERX531997	5	CC5	PRJEB1915	SAMEA2445524	gp2	0	agrA-K	NA	NA	NA	NA	NA	NA
ERX532003	5	CC5	PRJEB1915	SAMEA2445530	gp2	0	agrA-K	NA	NA	NA	NA	NA	NA
ERX532014	5	CC5	PRJEB1915	SAMEA2445541	gp2	1	agrA-K	2210	del	frameshift_variant	c.602delT	p.Phe201fs	agrB
ERX532034	5	CC5	PRJEB1915	SAMEA2445561	gp2	0	agrA-K	NA	NA	NA	NA	NA	NA
ERX532042	5	CC5	PRJEB1915	SAMEA2445569	gp2	0	agrA-K	NA	NA	NA	NA	NA	NA
ERX532053	5	CC5	PRJEB1915	SAMEA2445580	gp2	0	agrA-K	NA	NA	NA	NA	NA	NA
ERX532056	5	CC5	PRJEB1915	SAMEA2445583	gp2	0	agrA-K	NA	NA	NA	NA	NA	NA
ERX532074	5	CC5	PRJEB1915	SAMEA2445601	gp2	0	agrA-K	NA	NA	NA	NA	NA	NA
ERX532075	5	CC5	PRJEB1915	SAMEA2445602	gp2	1	agrA-K	1532	del	frameshift_variant	c.487delT	p.Tyr163fs	agrC
ERX532079	5	CC5	PRJEB1915	SAMEA2445606	gp2	0	Other	NA	NA	NA	NA	NA	NA
ERX532091	5	CC5	PRJEB1915	SAMEA2445618	gp2	0	agrA-K	NA	NA	NA	NA	NA	NA
ERX532095	5	CC5	PRJEB1915	SAMEA2445622	gp2	0	agrA-K	NA	NA	NA	NA	NA	NA
ERX532096	5	CC5	PRJEB1915	SAMEA2445623	gp2	0	Other	NA	NA	NA	NA	NA	NA
ERX532108	5	CC5	PRJEB1915	SAMEA2445635	gp2	0	agrA-K	NA	NA	NA	NA	NA	NA
ERX532122	5	CC5	PRJEB1915	SAMEA2445649	gp2	1	agrA-K	1321	del	frameshift_variant	c.686_698delATGAAATGCGCAA	p.Asn229fs	agrC
ERX532130	5	CC5	PRJEB1915	SAMEA2445657	gp2	0	agrA-K	NA	NA	NA	NA	NA	NA
ERX532131	5	CC5	PRJEB1915	SAMEA2445658	gp2	1	agrA-K	2210	del	frameshift_variant	c.602delT	p.Phe201fs	agrB
ERX532132	5	CC5	PRJEB1915	SAMEA2445659	gp2	0	agrA-K	NA	NA	NA	NA	NA	NA
ERX532133	5	CC5	PRJEB1915	SAMEA2445660	gp2	0	agrA-K	NA	NA	NA	NA	NA	NA
ERX532136	5	CC5	PRJEB1915	SAMEA2445663	gp2	0	agrA-K	NA	NA	NA	NA	NA	NA
ERX532139	5	CC5	PRJEB1915	SAMEA2445666	gp2	1	agrA-K	853	del	frameshift_variant	c.1166delG	p.Gly389fs	agrC
ERX532144	5	CC5	PRJEB1915	SAMEA2445672	gp2	0	agrA-K	NA	NA	NA	NA	NA	NA
ERX532145	5	CC5	PRJEB1915	SAMEA2445673	gp2	0	agrA-K	NA	NA	NA	NA	NA	NA
ERX551095	5	CC5	PRJEB7089	SAMEA2742908	gp2	unknown	NA	NA	NA	NA	NA	NA	NA
ERX551795	5	CC5	PRJEB7089	SAMEA2743501	gp2	0	agrA-K	NA	NA	NA	NA	NA	NA
ERX552035	5	CC5	PRJEB7089	SAMEA2743741	gp2	0	agrA-K	NA	NA	NA	NA	NA	NA
ERX552038	5	CC5	PRJEB7089	SAMEA2743744	gp2	0	agrA-K	NA	NA	NA	NA	NA	NA
ERX552093	5	CC5	PRJEB7089	SAMEA2743803	gp2	0	agrA-K	NA	NA	NA	NA	NA	NA
ERX552112	5	CC5	PRJEB7089	SAMEA2743822	gp2	0	agrA-K	NA	NA	NA	NA	NA	NA
ERX552124	5	CC5	PRJEB7089	SAMEA2743845	gp2	0	agrA-K	NA	NA	NA	NA	NA	NA
ERX556600	5	CC5	PRJEB2655	SAMEA2536984	gp2	unknown	NA	NA	NA	NA	NA	NA	NA
ERX556611	5	CC5	PRJEB2655	SAMEA2536999	gp2	0	agrA-K	NA	NA	NA	NA	NA	NA
ERX556657	5	CC5	PRJEB2655	SAMEA2537056	gp2	1	agrA-K	1532	del	frameshift_variant	c.487delT	p.Tyr163fs	agrC
ERX556750	5	CC5	PRJEB2655	SAMEA2536950	gp2	0	agrA-K	NA	NA	NA	NA	NA	NA
ERX556773	5	CC5	PRJEB2655	SAMEA2536974	gp2	0	agrA-K	NA	NA	NA	NA	NA	NA
ERX556788	5	CC5	PRJEB2655	SAMEA2536985	gp2	0	agrA-K	NA	NA	NA	NA	NA	NA
ERX556789	5	CC5	PRJEB2655	SAMEA2536997	gp2	0	agrA-K	NA	NA	NA	NA	NA	NA
ERX556791	5	CC5	PRJEB2655	SAMEA2537000	gp2	0	agrA-K	NA	NA	NA	NA	NA	NA
ERX646255	5	CC5	PRJEB3174	SAMEA2041053	gp2	0	agrA-K	NA	NA	NA	NA	NA	NA
ERX646261	5	CC5	PRJEB3174	SAMEA2042903	gp2	1	agrA-K	1532	del	frameshift_variant	c.487delT	p.Tyr163fs	agrC
ERX646310	5	CC5	PRJEB3174	SAMEA2040644	gp2	0	agrA-K	NA	NA	NA	NA	NA	NA
ERX646377	5	CC5	PRJEB3174	SAMEA2040819	gp2	0	agrA-K	NA	NA	NA	NA	NA	NA
ERX646461	5	CC5	PRJEB3174	SAMEA2664833	gp2	0	agrA-K	NA	NA	NA	NA	NA	NA
ERX652613	5	CC5	PRJEB1915	SAMEA2662098	gp2	0	agrA-K	NA	NA	NA	NA	NA	NA
ERX652617	5	CC5	PRJEB1915	SAMEA2662031	gp2	0	agrA-K	NA	NA	NA	NA	NA	NA
ERX652621	5	CC5	PRJEB1915	SAMEA2662089	gp2	0	Other	NA	NA	NA	NA	NA	NA
ERX652622	5	CC5	PRJEB1915	SAMEA2662092	gp2	0	Other	NA	NA	NA	NA	NA	NA
ERX652626	5	CC5	PRJEB1915	SAMEA2662114	gp2	0	Other	NA	NA	NA	NA	NA	NA
ERX652630	5	CC5	PRJEB1915	SAMEA2662139	gp2	0	agrA-K	NA	NA	NA	NA	NA	NA
ERX652632	5	CC5	PRJEB1915	SAMEA2662153	gp2	0	agrA-K	NA	NA	NA	NA	NA	NA
ERX652633	5	CC5	PRJEB1915	SAMEA2662157	gp2	0	agrA-K	NA	NA	NA	NA	NA	NA
ERX652634	5	CC5	PRJEB1915	SAMEA2662159	gp2	0	Other	NA	NA	NA	NA	NA	NA
ERX652636	5	CC5	PRJEB1915	SAMEA2662177	gp2	0	agrA-K	NA	NA	NA	NA	NA	NA
ERX652637	5	CC5	PRJEB1915	SAMEA2662179	gp2	0	Other	NA	NA	NA	NA	NA	NA
ERX652639	5	CC5	PRJEB1915	SAMEA2662200	gp2	0	Other	NA	NA	NA	NA	NA	NA
ERX652640	5	CC5	PRJEB1915	SAMEA2662202	gp2	0	Other	NA	NA	NA	NA	NA	NA
ERX652642	5	CC5	PRJEB1915	SAMEA2662216	gp2	0	agrA-K	NA	NA	NA	NA	NA	NA
ERX652645	5	CC5	PRJEB1915	SAMEA2662223	gp2	0	NA	NA	NA	NA	NA	NA	NA
ERX652646	5	CC5	PRJEB1915	SAMEA2662224	gp2	0	Other	NA	NA	NA	NA	NA	NA
ERX652667	5	CC5	PRJEB1915	SAMEA2662284	gp2	0	agrA-K	NA	NA	NA	NA	NA	NA
ERX652668	5	CC5	PRJEB1915	SAMEA2662285	gp2	0	agrA-K	NA	NA	NA	NA	NA	NA
ERX652688	5	CC5	PRJEB1915	SAMEA2661949	gp2	0	agrA-K	NA	NA	NA	NA	NA	NA
ERX652700	5	CC5	PRJEB1915	SAMEA2661968	gp2	0	agrA-K	NA	NA	NA	NA	NA	NA
ERX652707	5	CC5	PRJEB1915	SAMEA2662039	gp2	0	agrA-K	NA	NA	NA	NA	NA	NA
ERX652709	5	CC5	PRJEB1915	SAMEA2662044	gp2	0	Other	NA	NA	NA	NA	NA	NA
ERX652712	5	CC5	PRJEB1915	SAMEA2662065	gp2	0	Other	NA	NA	NA	NA	NA	NA
ERX652713	5	CC5	PRJEB1915	SAMEA2662067	gp2	0	Other	NA	NA	NA	NA	NA	NA
ERX652719	5	CC5	PRJEB1915	SAMEA2662085	gp2	0	Other	NA	NA	NA	NA	NA	NA
ERX652722	5	CC5	PRJEB1915	SAMEA2662097	gp2	0	agrA-K	NA	NA	NA	NA	NA	NA
ERX652723	5	CC5	PRJEB1915	SAMEA2662100	gp2	0	agrA-K	NA	NA	NA	NA	NA	NA
ERX652724	5	CC5	PRJEB1915	SAMEA2662103	gp2	0	Other	NA	NA	NA	NA	NA	NA
ERX652725	5	CC5	PRJEB1915	SAMEA2662106	gp2	0	Other	NA	NA	NA	NA	NA	NA
ERX652729	5	CC5	PRJEB1915	SAMEA2662117	gp2	0	agrA-K	NA	NA	NA	NA	NA	NA
ERX652730	5	CC5	PRJEB1915	SAMEA2662120	gp2	0	Other	NA	NA	NA	NA	NA	NA
ERX652732	5	CC5	PRJEB1915	SAMEA2662125	gp2	0	Other	NA	NA	NA	NA	NA	NA
ERX652737	5	CC5	PRJEB1915	SAMEA2662149	gp2	0	Other	NA	NA	NA	NA	NA	NA
ERX652745	5	CC5	PRJEB1915	SAMEA2662176	gp2	0	agrA-K	NA	NA	NA	NA	NA	NA
ERX652752	5	CC5	PRJEB1915	SAMEA2661966	gp2	0	NA	NA	NA	NA	NA	NA	NA
ERX652754	5	CC5	PRJEB1915	SAMEA2661973	gp2	0	Other	NA	NA	NA	NA	NA	NA
ERX652761	5	CC5	PRJEB1915	SAMEA2661999	gp2	0	Other	NA	NA	NA	NA	NA	NA
ERX652763	5	CC5	PRJEB1915	SAMEA2662007	gp2	0	Other	NA	NA	NA	NA	NA	NA
ERX652769	5	CC5	PRJEB1915	SAMEA2662028	gp2	0	Other	NA	NA	NA	NA	NA	NA
ERX657934	5	CC5	PRJEB2944	SAMEA2675667	gp2	0	agrA-K	NA	NA	NA	NA	NA	NA
ERX657968	5	CC5	PRJEB2944	SAMEA2675701	gp2	0	agrA-K	NA	NA	NA	NA	NA	NA
ERX657978	5	CC5	PRJEB2944	SAMEA2675711	gp2	0	agrA-K	NA	NA	NA	NA	NA	NA
ERX658657	5	CC5	PRJEB3174	SAMEA2043021	gp2	0	agrA-K	NA	NA	NA	NA	NA	NA
ERX658670	5	CC5	PRJEB3174	SAMEA2043026	gp2	0	agrA-K	NA	NA	NA	NA	NA	NA
ERX658684	5	CC5	PRJEB3174	SAMEA2043031	gp2	0	agrA-K	NA	NA	NA	NA	NA	NA
ERX658704	5	CC5	PRJEB3174	SAMEA2041525	gp2	0	agrA-K	NA	NA	NA	NA	NA	NA
ERX658759	5	CC5	PRJEB3174	SAMEA2663807	gp2	0	agrA-K	NA	NA	NA	NA	NA	NA
ERX658762	5	CC5	PRJEB3174	SAMEA2663815	gp2	0	agrA-K	NA	NA	NA	NA	NA	NA
ERX658764	5	CC5	PRJEB3174	SAMEA2663823	gp2	0	agrA-K	NA	NA	NA	NA	NA	NA
ERX658781	5	CC5	PRJEB3174	SAMEA2663875	gp2	0	agrA-K	NA	NA	NA	NA	NA	NA
ERX658809	5	CC5	PRJEB3174	SAMEA2663959	gp2	unknown	NA	NA	NA	NA	NA	NA	NA
ERX658872	5	CC5	PRJEB3174	SAMEA2041215	gp2	0	agrA-K	NA	NA	NA	NA	NA	NA
ERX658893	5	CC5	PRJEB3174	SAMEA2041228	gp2	0	agrA-K	NA	NA	NA	NA	NA	NA
ERX658894	5	CC5	PRJEB3174	SAMEA2041314	gp2	0	agrA-K	NA	NA	NA	NA	NA	NA
ERX658948	5	CC5	PRJEB3174	SAMEA2041696	gp2	0	agrA-K	NA	NA	NA	NA	NA	NA
ERX658949	5	CC5	PRJEB3174	SAMEA2041697	gp2	0	agrA-K	NA	NA	NA	NA	NA	NA
ERX658970	5	CC5	PRJEB3174	SAMEA2041712	gp2	0	agrA-K	NA	NA	NA	NA	NA	NA
ERX659016	5	CC5	PRJEB3174	SAMEA2041827	gp2	0	agrA-K	NA	NA	NA	NA	NA	NA
ERX659036	5	CC5	PRJEB3174	SAMEA2664410	gp2	0	agrA-K	NA	NA	NA	NA	NA	NA
ERX659060	5	CC5	PRJEB3174	SAMEA2664434	gp2	0	agrA-K	NA	NA	NA	NA	NA	NA
ERX659080	5	CC5	PRJEB3174	SAMEA2664443	gp2	0	agrA-K	NA	NA	NA	NA	NA	NA
ERX659124	5	CC5	PRJEB3174	SAMEA2664628	gp2	0	agrA-K	NA	NA	NA	NA	NA	NA
ERX659248	5	CC5	PRJEB3174	SAMEA2664840	gp2	0	agrA-K	NA	NA	NA	NA	NA	NA
ERX659314	5	CC5	PRJEB3174	SAMEA2664951	gp2	0	agrA-K	NA	NA	NA	NA	NA	NA
ERX659317	5	CC5	PRJEB3174	SAMEA2664954	gp2	0	agrA-K	NA	NA	NA	NA	NA	NA
ERX659581	5	CC5	PRJEB1915	SAMEA2661979	gp2	0	agrA-K	NA	NA	NA	NA	NA	NA
ERX659586	5	CC5	PRJEB1915	SAMEA2661997	gp2	0	Other	NA	NA	NA	NA	NA	NA
ERX659588	5	CC5	PRJEB1915	SAMEA2662012	gp2	0	agrA-K	NA	NA	NA	NA	NA	NA
ERX659593	5	CC5	PRJEB1915	SAMEA2662033	gp2	0	agrA-K	NA	NA	NA	NA	NA	NA
ERX659598	5	CC5	PRJEB1915	SAMEA2662046	gp2	0	Other	NA	NA	NA	NA	NA	NA
ERX659601	5	CC5	PRJEB1915	SAMEA2662056	gp2	0	agrA-K	NA	NA	NA	NA	NA	NA
ERX659622	5	CC5	PRJEB1915	SAMEA2662138	gp2	0	agrA-K	NA	NA	NA	NA	NA	NA
ERX659626	5	CC5	PRJEB1915	SAMEA2662150	gp2	0	Other	NA	NA	NA	NA	NA	NA
ERX659627	5	CC5	PRJEB1915	SAMEA2662154	gp2	1	Other	2635	del	frameshift_variant	c.177delT	p.Phe59fs	agrB
ERX659630	5	CC5	PRJEB1915	SAMEA2662161	gp2	0	agrA-K	NA	NA	NA	NA	NA	NA
ERX659634	5	CC5	PRJEB1915	SAMEA2662172	gp2	0	Other	NA	NA	NA	NA	NA	NA
ERX659638	5	CC5	PRJEB1915	SAMEA2662185	gp2	0	agrA-K	NA	NA	NA	NA	NA	NA
ERX659643	5	CC5	PRJEB1915	SAMEA2662199	gp2	0	Other	NA	NA	NA	NA	NA	NA
ERX659652	5	CC5	PRJEB1915	SAMEA2661970	gp2	0	Other	NA	NA	NA	NA	NA	NA
ERX659659	5	CC5	PRJEB1915	SAMEA2661984	gp2	0	NA	NA	NA	NA	NA	NA	NA
ERX659660	5	CC5	PRJEB1915	SAMEA2661986	gp2	0	Other	NA	NA	NA	NA	NA	NA
ERX659666	5	CC5	PRJEB1915	SAMEA2662002	gp2	0	Other	NA	NA	NA	NA	NA	NA
[truncated: 38,912 more rows]
